# Supplementary material for: 1-Carb­oxy­naphthalen-2-yl acetate monohydrate
Source: Acta Crystallogr Sect E Struct Rep Online. 2014 Jan 4;70(Pt 2):o105. doi: 10.1107/S1600536813034338 (PMC3998276; doi:10.1107/S1600536813034338)
Supplement: Supplementary file 1 [file e-70-0o105-sup1.cif]

##############################################################################
#                                                                            #
# This CIF contains the data in a paper accepted for publication in          #
# Acta Crystallographica Section E. It conforms to the requirements of       #
# Notes for Authors for Acta Crystallographica Section E, and has been       #
# peer reviewed under the auspices of the IUCr Commission on Journals.       #
#                                                                            #
# Full details of the Crystallographic Information File format               #
# are given in the paper "The Crystallographic Information File (CIF):       #
# a New Standard Archive File for Crystallography" by S. R. Hall, F. H.      #
# Allen and I. D. Brown [Acta Cryst. (1991), A47, 655-685].                  #
#                                                                            #
# The current version of the core CIF dictionary is obtainable from          #
# ftp://ftp.iucr.org/pub/cif_core.dic.                                       #
#                                                                            #
# Software is freely available for graphical display of the structure(s)     #
# in this CIF. For information consult the CIF software page                 #
# http://www.iucr.org/resources/cif/software.                                #
#                                                                            #
# This file may be used for bona fide research purposes within the           #
# scientific community so long as proper attribution is given to the journal # 
# article from which it was obtained.                                        #
#                                                                            #
##############################################################################
data_global
_audit_creation_method     'SHELXL-2013 and manual editing'
_journal_date_recd_electronic     2013-12-02
_journal_date_accepted     2013-12-20
_journal_name_full     'Acta Crystallographica, Section E'
_journal_year     2014
_journal_volume     70
_journal_issue      2
_journal_page_first     o105
_journal_page_last     o105
_journal_paper_category     QO
_journal_paper_doi     10.1107/S1600536813034338
_journal_coeditor_code     HG5366
_publ_contact_author_name     'Bruno S. Souza'
_publ_contact_author_address
;
Depto. de Qu\'imica - UFSC
88040--900 Florian\'opolis, SC
Brazil
;
_publ_contact_author_email     bruno.souza@ufsc.br
_publ_contact_author_fax     '55(48)37216888'
_publ_contact_author_phone     '55(48)37216826'
_publ_section_title
;
1-Carboxynaphthalen-2-yl acetate monohydrate
;
loop_
    _publ_author_name
    _publ_author_address
    'Souza, Bruno S.'
;
Depto. de Qu\'imica -- Universidade Federal de Santa Catarina
88040-900 Florian\'opolis, Santa Catarina
Brazil
;
    'Bortoluzzi, Adailton J.'
;
Depto. de Qu\'imica -- Universidade Federal de Santa Catarina
88040-900 Florian\'opolis, Santa Catarina
Brazil
;
    'Nome, Faruk'
;
Depto. de Qu\'imica -- Universidade Federal de Santa Catarina
88040-900 Florian\'opolis, Santa Catarina
Brazil
;
data_I
_database_code_depnum_ccdc_archive 'CCDC 978267'
_audit_creation_method     SHELXL-2013
_chemical_name_systematic
;
1-Carboxynaphthalen-2-yl acetate monohydrate
;
_chemical_name_common     ?
_chemical_formula_moiety     'C13 H10 O4, H2 O'
_chemical_formula_sum     'C13 H12 O5'
_chemical_formula_iupac     'C13 H10 O4, H2 O'
_chemical_formula_weight     248.23
_chemical_melting_point     ?
_shelx_space_group_comment
;
The symmetry employed for this shelxl refinement is uniquely defined
by the following loop, which should always be used as a source of
symmetry information in preference to the above space-group names.
They are only intended as comments.
;
_space_group_crystal_system     monoclinic
_space_group_name_H-M_alt     'P 21/n'
_space_group_name_Hall     '-P 2yn'
loop_
    _space_group_symop_operation_xyz
    'x, y, z'
    '-x+1/2, y+1/2, -z+1/2'
    '-x, -y, -z'
    'x-1/2, -y-1/2, z-1/2'
_cell_length_a     9.0539(4)
_cell_length_b     11.6668(6)
_cell_length_c     11.8297(19)
_cell_angle_alpha     90
_cell_angle_beta     94.863(10)
_cell_angle_gamma     90
_cell_volume     1245.1(2)
_cell_formula_units_Z     4
_cell_measurement_reflns_used     25
_cell_measurement_theta_min     6.85
_cell_measurement_theta_max     15.54
_cell_measurement_temperature     293(2)
_exptl_crystal_description     'irregular block'
_exptl_crystal_colour     colorless
_exptl_crystal_size_max     0.43
_exptl_crystal_size_mid     0.33
_exptl_crystal_size_min     0.26
_exptl_crystal_density_diffrn     1.324
_exptl_crystal_density_meas     ?
_exptl_crystal_density_method     ?
_exptl_crystal_F_000     520
_exptl_absorpt_coefficient_mu     0.103
_exptl_absorpt_correction_type     none
_exptl_absorpt_process_details     ?
_shelx_estimated_absorpt_T_min     ?
_shelx_estimated_absorpt_T_max     ?
_exptl_absorpt_correction_T_min     ?
_exptl_absorpt_correction_T_max     ?
_exptl_special_details     ?
_diffrn_ambient_temperature     293(2)
_diffrn_radiation_type     MoK\a
_diffrn_radiation_wavelength     0.71073
_diffrn_measurement_device_type     'Enraf--Nonius CAD-4'
_diffrn_measurement_method     \w--2\q
_diffrn_detector_area_resol_mean     ?
_diffrn_reflns_number     2405
_diffrn_reflns_av_R_equivalents     0.0210
_diffrn_reflns_theta_min     2.456
_diffrn_reflns_theta_max     25.464
_diffrn_reflns_theta_full     25.242
_diffrn_measured_fraction_theta_max     0.995
_diffrn_measured_fraction_theta_full     0.994
_diffrn_reflns_limit_h_min     -10
_diffrn_reflns_limit_h_max     10
_diffrn_reflns_limit_k_min     -14
_diffrn_reflns_limit_k_max     0
_diffrn_reflns_limit_l_min     -14
_diffrn_reflns_limit_l_max     0
_diffrn_standards_number     3
_diffrn_standards_interval_count     200
_diffrn_standards_interval_time     ?
_diffrn_standards_decay_%     1
_refine_special_details     ?
_reflns_number_total     2294
_reflns_number_gt     1298
_reflns_threshold_expression     I>2\s(I)
_refine_ls_structure_factor_coef     Fsqd
_refine_ls_matrix_type     full
_refine_ls_R_factor_all     0.1122
_refine_ls_R_factor_gt     0.0449
_refine_ls_wR_factor_gt     0.1041
_refine_ls_wR_factor_ref     0.1248
_refine_ls_goodness_of_fit_ref     1.050
_refine_ls_restrained_S_all     1.050
_refine_ls_number_reflns     2294
_refine_ls_number_parameters     175
_refine_ls_number_restraints     0
_refine_ls_hydrogen_treatment     mixed
_refine_ls_weighting_scheme     calc
_refine_ls_weighting_details
;
 w=1/[\s^2^(Fo^2^)+(0.0419P)^2^+0.2858P]
 where P=(Fo^2^+2Fc^2^)/3
;
_atom_sites_solution_hydrogens     mixed
_atom_sites_solution_primary     ?
_atom_sites_solution_secondary     ?
_refine_ls_shift/su_max     0.000
_refine_ls_shift/su_mean     0.000
_refine_diff_density_max     0.152
_refine_diff_density_min     -0.117
_refine_ls_extinction_method     none
_refine_ls_extinction_coef     .
loop_
    _atom_type_symbol
    _atom_type_description
    _atom_type_scat_dispersion_real
    _atom_type_scat_dispersion_imag
    _atom_type_scat_source
    'C' 'C' 0.0033 0.0016
                         'International Tables Vol C Tables 4.2.6.8 and 6.1.1.4'
    'H' 'H' 0.0000 0.0000
                         'International Tables Vol C Tables 4.2.6.8 and 6.1.1.4'
    'O' 'O' 0.0106 0.0060
                         'International Tables Vol C Tables 4.2.6.8 and 6.1.1.4'
_computing_data_collection     'CAD-4 Software (Enraf--Nonius, 1989)'
_computing_cell_refinement
;
SET4 in CAD-4 Software  (Enraf--Nonius, 1989)
;
_computing_data_reduction     'HELENA (Spek, 1996)'
_computing_structure_solution     'SIR97 (Altomare <i>et al.</i>, 1999)'
_computing_structure_refinement     'SHELXL2013 (Sheldrick, 2008)'
_computing_molecular_graphics
;
PLATON (Spek, 2009)
;
_computing_publication_material     'SHELXL2013 (Sheldrick, 2008)'
loop_
    _atom_site_type_symbol
    _atom_site_label
    _atom_site_fract_x
    _atom_site_fract_y
    _atom_site_fract_z
    _atom_site_U_iso_or_equiv
    _atom_site_adp_type
    _atom_site_calc_flag
    _atom_site_occupancy
    _atom_site_disorder_assembly
    _atom_site_disorder_group
    C C1 0.0923(3) 0.2036(2) 0.23934(19) 0.0595(6) Uani d 1 . .
    C C2 0.1906(2) 0.12872(19) 0.19971(18) 0.0539(6) Uani d 1 . .
    C C3 0.1849(2) 0.1063(2) 0.08057(18) 0.0551(6) Uani d 1 . .
    C C4 0.2802(3) 0.0283(2) 0.0315(2) 0.0692(7) Uani d 1 . .
    H H4 0.3520 -0.0105 0.0775 0.083 Uiso calc 1 . .
    C C5 0.2677(3) 0.0094(3) -0.0827(2) 0.0823(8) Uani d 1 . .
    H H5 0.3319 -0.0418 -0.1136 0.099 Uiso calc 1 . .
    C C6 0.1608(4) 0.0655(3) -0.1536(2) 0.0860(9) Uani d 1 . .
    H H6 0.1539 0.0518 -0.2313 0.103 Uiso calc 1 . .
    C C7 0.0673(3) 0.1397(3) -0.1098(2) 0.0798(8) Uani d 1 . .
    H H7 -0.0043 0.1765 -0.1578 0.096 Uiso calc 1 . .
    C C8 0.0757(3) 0.1627(2) 0.0079(2) 0.0623(7) Uani d 1 . .
    C C9 -0.0210(3) 0.2410(2) 0.0553(2) 0.0756(8) Uani d 1 . .
    H H9 -0.0915 0.2794 0.0076 0.091 Uiso calc 1 . .
    C C10 -0.0136(3) 0.2617(2) 0.1685(2) 0.0725(8) Uani d 1 . .
    H H10 -0.0779 0.3136 0.1983 0.087 Uiso calc 1 . .
    C C11 0.0021(3) 0.1791(2) 0.4176(2) 0.0693(7) Uani d 1 . .
    C C12 0.0281(3) 0.2029(3) 0.5404(2) 0.0893(9) Uani d 1 . .
    H H12A 0.1143 0.2504 0.5541 0.134 Uiso calc 0.5 . .
    H H12B 0.0433 0.1319 0.5809 0.134 Uiso calc 0.5 . .
    H H12C -0.0564 0.2416 0.5660 0.134 Uiso calc 0.5 . .
    H H12D -0.0468 0.1656 0.5799 0.134 Uiso calc 0.5 . .
    H H12E 0.0241 0.2840 0.5531 0.134 Uiso calc 0.5 . .
    H H12F 0.1239 0.1743 0.5680 0.134 Uiso calc 0.5 . .
    C C13 0.3018(3) 0.0725(2) 0.2822(2) 0.0618(7) Uani d 1 . .
    O O1 0.10370(18) 0.22872(15) 0.35630(13) 0.0694(5) Uani d 1 . .
    O O2 -0.0957(2) 0.1226(2) 0.37330(17) 0.1085(8) Uani d 1 . .
    O O1W 0.6442(2) 0.0245(2) 0.4136(2) 0.0825(6) Uani d 1 . .
    O O3 0.4388(2) 0.09187(19) 0.26311(16) 0.0817(6) Uani d 1 . .
    O O4 0.2668(2) 0.0182(2) 0.36196(17) 0.1059(8) Uani d 1 . .
    H H1WA 0.727(4) 0.068(3) 0.407(3) 0.118(12) Uiso d 1 . .
    H H1WB 0.647(4) 0.012(3) 0.486(3) 0.127(14) Uiso d 1 . .
    H H3 0.504(4) 0.063(3) 0.325(3) 0.141(14) Uiso d 1 . .
loop_
    _atom_site_aniso_label
    _atom_site_aniso_U_11
    _atom_site_aniso_U_22
    _atom_site_aniso_U_33
    _atom_site_aniso_U_12
    _atom_site_aniso_U_13
    _atom_site_aniso_U_23
    C1 0.0575(15) 0.0678(17) 0.0537(14) -0.0080(13) 0.0062(12) -0.0035(12)
    C2 0.0487(13) 0.0602(15) 0.0528(14) -0.0071(12) 0.0043(11) 0.0028(11)
    C3 0.0535(14) 0.0590(15) 0.0530(14) -0.0050(12) 0.0053(11) 0.0028(11)
    C4 0.0688(17) 0.0746(18) 0.0646(17) 0.0084(14) 0.0089(13) 0.0004(13)
    C5 0.098(2) 0.084(2) 0.0668(19) 0.0066(17) 0.0193(16) -0.0065(16)
    C6 0.112(3) 0.096(2) 0.0515(16) -0.001(2) 0.0101(17) -0.0051(16)
    C7 0.091(2) 0.091(2) 0.0554(16) -0.0025(17) -0.0053(14) 0.0094(15)
    C8 0.0632(16) 0.0653(17) 0.0583(15) -0.0013(13) 0.0042(12) 0.0086(12)
    C9 0.0721(18) 0.081(2) 0.0727(18) 0.0140(15) -0.0005(14) 0.0116(15)
    C10 0.0676(18) 0.0748(19) 0.0755(19) 0.0118(14) 0.0079(14) -0.0024(14)
    C11 0.0619(16) 0.085(2) 0.0627(16) -0.0018(15) 0.0152(14) -0.0094(14)
    C12 0.100(2) 0.106(2) 0.0635(17) -0.0008(19) 0.0171(16) -0.0147(16)
    C13 0.0554(16) 0.0776(18) 0.0527(14) 0.0008(13) 0.0065(11) 0.0023(13)
    O1 0.0672(11) 0.0819(12) 0.0603(11) -0.0111(9) 0.0124(9) -0.0138(9)
    O2 0.0853(14) 0.162(2) 0.0806(14) -0.0544(15) 0.0216(11) -0.0253(14)
    O1W 0.0611(13) 0.1075(16) 0.0773(14) -0.0148(12) -0.0026(10) 0.0156(12)
    O3 0.0539(11) 0.1188(17) 0.0716(12) -0.0007(11) -0.0001(9) 0.0153(11)
    O4 0.0798(14) 0.153(2) 0.0846(15) -0.0001(14) 0.0071(11) 0.0543(14)
_geom_special_details     ?
loop_
    _geom_bond_atom_site_label_1
    _geom_bond_atom_site_label_2
    _geom_bond_site_symmetry_2
    _geom_bond_distance
    _geom_bond_publ_flag
    C1 C2 . 1.359(3) ?
    C1 C10 . 1.394(3) ?
    C1 O1 . 1.409(3) ?
    C2 C3 . 1.430(3) ?
    C2 C13 . 1.493(3) ?
    C3 C4 . 1.412(3) ?
    C3 C8 . 1.416(3) ?
    C4 C5 . 1.364(4) ?
    C4 H4 . 0.9300 ?
    C5 C6 . 1.390(4) ?
    C5 H5 . 0.9300 ?
    C6 C7 . 1.345(4) ?
    C6 H6 . 0.9300 ?
    C7 C8 . 1.414(3) ?
    C7 H7 . 0.9300 ?
    C8 C9 . 1.413(4) ?
    C9 C10 . 1.357(4) ?
    C9 H9 . 0.9300 ?
    C10 H10 . 0.9300 ?
    C11 O2 . 1.190(3) ?
    C11 O1 . 1.349(3) ?
    C11 C12 . 1.478(3) ?
    C12 H12A . 0.9600 ?
    C12 H12B . 0.9600 ?
    C12 H12C . 0.9600 ?
    C12 H12D . 0.9600 ?
    C12 H12E . 0.9600 ?
    C12 H12F . 0.9600 ?
    C13 O4 . 1.201(3) ?
    C13 O3 . 1.299(3) ?
    O1W H1WA . 0.91(4) ?
    O1W H1WB . 0.87(4) ?
    O3 H3 . 0.96(4) ?
loop_
    _geom_angle_atom_site_label_1
    _geom_angle_atom_site_label_2
    _geom_angle_atom_site_label_3
    _geom_angle_site_symmetry_1
    _geom_angle_site_symmetry_3
    _geom_angle
    _geom_angle_publ_flag
    C2 C1 C10 . . 122.9(2) ?
    C2 C1 O1 . . 118.5(2) ?
    C10 C1 O1 . . 118.6(2) ?
    C1 C2 C3 . . 119.2(2) ?
    C1 C2 C13 . . 118.8(2) ?
    C3 C2 C13 . . 122.0(2) ?
    C4 C3 C8 . . 118.0(2) ?
    C4 C3 C2 . . 123.4(2) ?
    C8 C3 C2 . . 118.6(2) ?
    C5 C4 C3 . . 120.6(3) ?
    C5 C4 H4 . . 119.7 ?
    C3 C4 H4 . . 119.7 ?
    C4 C5 C6 . . 121.1(3) ?
    C4 C5 H5 . . 119.4 ?
    C6 C5 H5 . . 119.4 ?
    C7 C6 C5 . . 119.9(3) ?
    C7 C6 H6 . . 120.0 ?
    C5 C6 H6 . . 120.0 ?
    C6 C7 C8 . . 121.3(3) ?
    C6 C7 H7 . . 119.4 ?
    C8 C7 H7 . . 119.4 ?
    C9 C8 C7 . . 122.0(2) ?
    C9 C8 C3 . . 119.0(2) ?
    C7 C8 C3 . . 119.1(2) ?
    C10 C9 C8 . . 121.7(2) ?
    C10 C9 H9 . . 119.1 ?
    C8 C9 H9 . . 119.1 ?
    C9 C10 C1 . . 118.7(2) ?
    C9 C10 H10 . . 120.6 ?
    C1 C10 H10 . . 120.6 ?
    O2 C11 O1 . . 121.1(2) ?
    O2 C11 C12 . . 126.0(3) ?
    O1 C11 C12 . . 112.9(2) ?
    C11 C12 H12A . . 109.5 ?
    C11 C12 H12B . . 109.5 ?
    H12A C12 H12B . . 109.5 ?
    C11 C12 H12C . . 109.5 ?
    H12A C12 H12C . . 109.5 ?
    H12B C12 H12C . . 109.5 ?
    C11 C12 H12D . . 109.5 ?
    H12A C12 H12D . . 141.1 ?
    H12B C12 H12D . . 56.3 ?
    H12C C12 H12D . . 56.3 ?
    C11 C12 H12E . . 109.5 ?
    H12A C12 H12E . . 56.3 ?
    H12B C12 H12E . . 141.1 ?
    H12C C12 H12E . . 56.3 ?
    H12D C12 H12E . . 109.5 ?
    C11 C12 H12F . . 109.5 ?
    H12A C12 H12F . . 56.3 ?
    H12B C12 H12F . . 56.3 ?
    H12C C12 H12F . . 141.1 ?
    H12D C12 H12F . . 109.5 ?
    H12E C12 H12F . . 109.5 ?
    O4 C13 O3 . . 123.2(2) ?
    O4 C13 C2 . . 122.5(2) ?
    O3 C13 C2 . . 114.2(2) ?
    C11 O1 C1 . . 116.24(19) ?
    H1WA O1W H1WB . . 103(3) ?
    C13 O3 H3 . . 110(2) ?
loop_
    _geom_torsion_atom_site_label_1
    _geom_torsion_atom_site_label_2
    _geom_torsion_atom_site_label_3
    _geom_torsion_atom_site_label_4
    _geom_torsion_site_symmetry_1
    _geom_torsion_site_symmetry_2
    _geom_torsion_site_symmetry_3
    _geom_torsion_site_symmetry_4
    _geom_torsion
    _geom_torsion_publ_flag
    C10 C1 C2 C3 . . . . -1.1(3) ?
    O1 C1 C2 C3 . . . . -177.20(19) ?
    C10 C1 C2 C13 . . . . 178.8(2) ?
    O1 C1 C2 C13 . . . . 2.7(3) ?
    C1 C2 C3 C4 . . . . -178.7(2) ?
    C13 C2 C3 C4 . . . . 1.4(3) ?
    C1 C2 C3 C8 . . . . -0.4(3) ?
    C13 C2 C3 C8 . . . . 179.7(2) ?
    C8 C3 C4 C5 . . . . 0.7(4) ?
    C2 C3 C4 C5 . . . . 179.1(2) ?
    C3 C4 C5 C6 . . . . -0.5(4) ?
    C4 C5 C6 C7 . . . . -0.1(5) ?
    C5 C6 C7 C8 . . . . 0.4(5) ?
    C6 C7 C8 C9 . . . . 179.5(3) ?
    C6 C7 C8 C3 . . . . -0.1(4) ?
    C4 C3 C8 C9 . . . . 179.9(2) ?
    C2 C3 C8 C9 . . . . 1.5(3) ?
    C4 C3 C8 C7 . . . . -0.5(3) ?
    C2 C3 C8 C7 . . . . -178.9(2) ?
    C7 C8 C9 C10 . . . . 179.1(3) ?
    C3 C8 C9 C10 . . . . -1.3(4) ?
    C8 C9 C10 C1 . . . . -0.1(4) ?
    C2 C1 C10 C9 . . . . 1.3(4) ?
    O1 C1 C10 C9 . . . . 177.5(2) ?
    C1 C2 C13 O4 . . . . 55.8(4) ?
    C3 C2 C13 O4 . . . . -124.3(3) ?
    C1 C2 C13 O3 . . . . -121.1(2) ?
    C3 C2 C13 O3 . . . . 58.8(3) ?
    O2 C11 O1 C1 . . . . -3.9(4) ?
    C12 C11 O1 C1 . . . . 175.8(2) ?
    C2 C1 O1 C11 . . . . -104.4(3) ?
    C10 C1 O1 C11 . . . . 79.3(3) ?
loop_
    _geom_hbond_atom_site_label_D
    _geom_hbond_atom_site_label_H
    _geom_hbond_atom_site_label_A
    _geom_hbond_site_symmetry_A
    _geom_hbond_distance_DH
    _geom_hbond_distance_HA
    _geom_hbond_distance_DA
    _geom_hbond_angle_DHA
    _geom_hbond_publ_flag
    O3 H3 O1W . 0.96(4) 1.64(4) 2.585(3) 167(3) y
    O1W H1WA O2 1_655 0.91(4) 1.81(4) 2.697(3) 165(3) y
    O1W H1WB O4 3_656 0.87(4) 1.93(4) 2.754(3) 158(3) y
_shelx_res_file
;
TITL 1-carboxy-2-naphthyl acetate - P 21/n
CELL  0.71073   9.0539  11.6668  11.8297   90.000   94.863   90.000
ZERR     4.00   0.0004   0.0006   0.0019    0.000    0.010    0.000
LATT   1
SYMM  1/2 - X, 1/2 + Y, 1/2 - Z
SFAC  C    H    O
UNIT  52   48   20
MERG   2
EQIV $1 X+1, Y, Z
EQIV $2 -X+1, -Y, -Z+1
HTAB O3 O1W
HTAB O1W O2_$1
HTAB O1W O4_$2
FMAP   2
PLAN    5
BOND   $H
CONF
ACTA
L.S.   6
TEMP    20.00
WGHT    0.041900    0.285800
FVAR       0.98498
C1    1    0.092313    0.203622    0.239335    11.00000    0.05746    0.06776 =
         0.05367   -0.00351    0.00617   -0.00801
C2    1    0.190647    0.128720    0.199708    11.00000    0.04871    0.06020 =
         0.05279    0.00284    0.00426   -0.00706
C3    1    0.184856    0.106293    0.080567    11.00000    0.05351    0.05902 =
         0.05299    0.00280    0.00530   -0.00495
C4    1    0.280155    0.028313    0.031525    11.00000    0.06881    0.07462 =
         0.06462    0.00045    0.00895    0.00840
AFIX  43
H4    2    0.352046   -0.010535    0.077504    11.00000   -1.20000
AFIX   0
C5    1    0.267727    0.009438   -0.082704    11.00000    0.09774    0.08438 =
         0.06679   -0.00646    0.01933    0.00658
AFIX  43
H5    2    0.331890   -0.041815   -0.113630    11.00000   -1.20000
AFIX   0
C6    1    0.160794    0.065516   -0.153628    11.00000    0.11152    0.09570 =
         0.05147   -0.00512    0.01012   -0.00132
AFIX  43
H6    2    0.153910    0.051766   -0.231334    11.00000   -1.20000
AFIX   0
C7    1    0.067284    0.139679   -0.109804    11.00000    0.09064    0.09137 =
         0.05537    0.00936   -0.00527   -0.00247
AFIX  43
H7    2   -0.004285    0.176503   -0.157838    11.00000   -1.20000
AFIX   0
C8    1    0.075706    0.162741    0.007945    11.00000    0.06320    0.06534 =
         0.05832    0.00859    0.00415   -0.00133
C9    1   -0.020982    0.241037    0.055286    11.00000    0.07209    0.08089 =
         0.07267    0.01159   -0.00048    0.01396
AFIX  43
H9    2   -0.091496    0.279391    0.007607    11.00000   -1.20000
AFIX   0
C10   1   -0.013584    0.261695    0.168518    11.00000    0.06759    0.07480 =
         0.07546   -0.00237    0.00788    0.01177
AFIX  43
H10   2   -0.077918    0.313594    0.198309    11.00000   -1.20000
AFIX   0
C11   1    0.002061    0.179139    0.417595    11.00000    0.06191    0.08497 =
         0.06275   -0.00935    0.01520   -0.00179
C12   1    0.028097    0.202850    0.540408    11.00000    0.09998    0.10623 =
         0.06349   -0.01474    0.01713   -0.00076
AFIX 123
H12A  2    0.114313    0.250383    0.554079    10.50000   -1.50000
H12B  2    0.043334    0.131943    0.580897    10.50000   -1.50000
H12C  2   -0.056446    0.241625    0.566013    10.50000   -1.50000
H12D  2   -0.046845    0.165584    0.579914    10.50000   -1.50000
H12E  2    0.024134    0.284024    0.553095    10.50000   -1.50000
H12F  2    0.123913    0.174343    0.567980    10.50000   -1.50000
AFIX   0
C13   1    0.301811    0.072457    0.282189    11.00000    0.05540    0.07760 =
         0.05270    0.00230    0.00648    0.00081
O1    3    0.103695    0.228719    0.356299    11.00000    0.06724    0.08189 =
         0.06033   -0.01376    0.01240   -0.01111
O2    3   -0.095736    0.122597    0.373304    11.00000    0.08532    0.16222 =
         0.08056   -0.02529    0.02158   -0.05445
O1W   3    0.644156    0.024531    0.413648    11.00000    0.06113    0.10754 =
         0.07731    0.01558   -0.00260   -0.01478
O3    3    0.438816    0.091874    0.263115    11.00000    0.05391    0.11880 =
         0.07162    0.01528   -0.00007   -0.00073
O4    3    0.266791    0.018197    0.361956    11.00000    0.07976    0.15348 =
         0.08463    0.05435    0.00709   -0.00014
H1WA  2    0.726580    0.067726    0.407303    11.00000    0.11761
H1WB  2    0.646979    0.012021    0.486095    11.00000    0.12712
H3    2    0.503874    0.062518    0.325182    11.00000    0.14140
HKLF 4
REM  1-carboxy-2-naphthyl acetate - P 21/n
REM R1 =  0.0449 for    1298 Fo > 4sig(Fo)  and  0.1122 for all    2294 data
REM    175 parameters refined using      0 restraints
END
WGHT      0.0419      0.2860
REM Highest difference peak  0.152,  deepest hole -0.117,  1-sigma level  0.031
Q1    1   0.2678 -0.0256  0.2953  11.00000  0.05    0.15
Q2    1   0.3017 -0.0395  0.1924  11.00000  0.05    0.12
Q3    1   0.0806  0.1090  0.0563  11.00000  0.05    0.12
Q4    1   0.0033  0.1871  0.2020  11.00000  0.05    0.12
Q5    1   0.1412  0.2158  0.5665  11.00000  0.05    0.12
;
_shelxl_version_number     2013
