# Supplementary material for: 1-Carb­oxy­naphthalen-2-yl acetate monohydrate
Source: Acta Crystallogr Sect E Struct Rep Online. 2014 Jan 4;70(Pt 2):o105. doi: 10.1107/S1600536813034338 (PMC3998276; doi:10.1107/S1600536813034338)
Supplement: Supplementary file 2 [file e-70-0o105-Isup2.hkl]

#
# h,k,l, Fc-squared, Fo-squared, sigma(Fo-squared), status flag
#
data_I
_shelx_title ' 1-carboxy-2-naphthyl acetate - P 21/n'
_shelx_refln_list_code          4
_shelx_F_calc_maximum      142.00
_exptl_crystal_F_000       520.00
_reflns_d_resolution_high  0.8265

loop_
 _space_group_symop_operation_xyz
 'x, y, z'
 '-x+1/2, y+1/2, -z+1/2'
 '-x, -y, -z'
 'x-1/2, -y-1/2, z-1/2'

_cell_length_a     9.0539
_cell_length_b    11.6668
_cell_length_c    11.8297
_cell_angle_alpha  90.000
_cell_angle_beta   94.863
_cell_angle_gamma  90.000

_shelx_F_squared_multiplier     1.000

loop_
 _refln_index_h
 _refln_index_k
 _refln_index_l
 _refln_F_squared_calc
 _refln_F_squared_meas
 _refln_F_squared_sigma
 _refln_observed_status
   2   0   0        803.18        763.26         8.10 o
   4   0   0         89.05         81.00         1.77 o
   6   0   0         61.93         62.05         2.92 o
   8   0   0         17.53         19.85         4.09 o
  10   0   0         37.33         44.13         5.10 o
   1   1   0        546.95        545.27         6.60 o
   2   1   0       2975.93       2906.99        16.18 o
   3   1   0        440.79        414.42         7.77 o
   4   1   0          2.87          5.63         0.88 o
   5   1   0        224.58        216.05         6.77 o
   6   1   0         56.71         52.37         2.10 o
   7   1   0         17.37         20.00         1.90 o
   8   1   0         28.84         30.51         2.25 o
   9   1   0          3.90          6.84         2.22 o
  10   1   0         18.11          5.16         7.14 o
   0   2   0         94.83        108.85         2.89 o
   1   2   0       8312.90       7901.88       134.08 o
   2   2   0      20163.06      19967.25       231.60 o
   3   2   0        157.14        142.74         2.96 o
   4   2   0         12.97         13.47         1.03 o
   5   2   0        285.95        285.71         7.49 o
   6   2   0          3.02         -1.30         3.17 o
   7   2   0        179.73        175.28         3.85 o
   8   2   0         21.67         17.42         4.44 o
   9   2   0         79.16         73.62         3.50 o
  10   2   0         38.75         39.71         2.97 o
   1   3   0      11732.74      12341.30       375.29 o
   2   3   0        232.41        224.28         4.19 o
   3   3   0        795.34        791.78        12.92 o
   4   3   0        921.17        972.90        15.36 o
   5   3   0         34.00         33.19         1.68 o
   6   3   0          0.70          0.99         1.59 o
   7   3   0         49.14         51.16         2.50 o
   8   3   0        176.77        190.08         4.56 o
   9   3   0         22.75         29.00         3.91 o
  10   3   0          0.92         -4.23         5.82 o
   0   4   0        989.65        958.05        16.71 o
   1   4   0        266.24        266.14         4.66 o
   2   4   0        140.80        150.95         3.23 o
   3   4   0       1767.17       1709.57        57.83 o
   4   4   0        299.67        291.40         6.59 o
   5   4   0          1.62          2.73         1.64 o
   6   4   0          3.22          2.95         2.09 o
   7   4   0         60.22         56.28         2.76 o
   8   4   0        257.51        254.11         5.24 o
   9   4   0          0.63         -3.38         6.18 o
  10   4   0          3.27          3.99         2.14 o
   1   5   0        336.52        344.15         6.19 o
   2   5   0          6.21          8.53         1.14 o
   3   5   0       1250.90       1212.18        18.08 o
   4   5   0          0.35         -0.96         3.65 o
   5   5   0        175.36        162.07         3.94 o
   6   5   0        612.08        578.73        11.83 o
   7   5   0          0.01         -1.38         4.15 o
   8   5   0          0.54         -0.29         4.32 o
   9   5   0          0.17         -0.39         4.50 o
  10   5   0          0.48         -0.79         2.88 o
   0   6   0         12.75         10.19         1.46 o
   1   6   0        115.22        110.34         2.36 o
   2   6   0        214.62        205.12         4.30 o
   3   6   0         12.74         15.36         2.45 o
   4   6   0          4.66          1.69         3.76 o
   5   6   0         54.78         51.43         2.78 o
   6   6   0         23.24         20.16         2.12 o
   7   6   0        114.23        108.28         3.68 o
   8   6   0         26.80         32.47         7.09 o
   9   6   0          0.03          1.96         4.91 o
   1   7   0          0.00          0.53         1.34 o
   2   7   0         70.33         70.50         4.19 o
   3   7   0         21.47         18.64         1.78 o
   4   7   0        375.87        347.77         7.30 o
   5   7   0          9.68         13.17         3.68 o
   6   7   0         10.37          4.90         1.80 o
   7   7   0         13.96         14.25         2.15 o
   8   7   0         19.81         29.64         3.40 o
   9   7   0          3.45         -5.60         5.60 o
   0   8   0        168.72        171.50         4.93 o
   1   8   0         26.91         30.01         1.79 o
   2   8   0         23.79         28.99         2.04 o
   3   8   0        110.96        104.94         3.10 o
   4   8   0          5.83          4.72         2.25 o
   5   8   0         69.32         71.26         3.74 o
   6   8   0          0.44          2.10         4.23 o
   7   8   0          0.15         -4.09         4.09 o
   8   8   0          0.22          0.67         4.52 o
   1   9   0          0.28         -1.74         5.45 o
   2   9   0         14.06         18.41         1.80 o
   3   9   0         48.64         43.75         2.57 o
   4   9   0          0.12          1.61         2.08 o
   5   9   0          0.73          1.06         4.20 o
   6   9   0          0.32         -0.56         3.93 o
   7   9   0          8.47         10.44         4.34 o
   8   9   0          0.55          1.75         4.57 o
   0  10   0          1.22          1.45         5.11 o
   1  10   0         14.00         16.22         2.13 o
   2  10   0         16.70         17.57         1.89 o
   3  10   0         20.96         17.86         2.10 o
   4  10   0          0.02         -1.19         4.21 o
   5  10   0          2.70          1.55         4.36 o
   6  10   0          2.26          0.80         1.96 o
   7  10   0          0.73         -0.96         2.64 o
   1  11   0          4.77          5.98         1.64 o
   2  11   0          8.00          5.42         2.57 o
   3  11   0         11.15         17.40         8.03 o
   4  11   0          6.65          0.82         5.46 o
   5  11   0          5.91          3.86         2.75 o
   6  11   0          0.70          1.45         2.54 o
   0  12   0          0.48          1.84         6.09 o
   1  12   0          0.07         -3.19         4.82 o
   2  12   0          7.12          5.52         4.66 o
   3  12   0         11.21          9.10         7.71 o
   4  12   0          8.43         20.24        10.17 o
   5  12   0          2.64         -5.57         5.57 o
   1  13   0          0.08         -1.40         6.72 o
   2  13   0          2.60         -1.34         4.90 o
   3  13   0          0.28          2.81         2.44 o
   4  13   0          0.42         -0.20         3.71 o
   0  14   0          0.19         -7.22         7.22 o
   1  14   0          0.01          9.13         2.87 o
  -9   0   1        357.40        363.08        11.19 o
  -7   0   1          0.31          2.54         4.31 o
  -5   0   1        566.98        563.88        12.70 o
  -3   0   1       1448.29       1474.77        19.89 o
  -1   0   1       5227.48       5115.33        87.05 o
   1   0   1        417.42        432.68         6.97 o
   3   0   1        131.83        123.47         3.64 o
   5   0   1         47.06         49.62         2.69 o
   7   0   1          1.94         -0.65         4.16 o
   9   0   1          8.37          0.89         7.32 o
 -10   1   1          2.68          0.00         7.48 o
  -9   1   1        169.02        182.16         6.65 o
  -8   1   1         18.25         21.16         2.94 o
  -7   1   1         28.25         31.17         2.74 o
  -6   1   1        198.60        202.02         6.40 o
  -5   1   1          0.23          0.44         2.86 o
  -4   1   1         33.70         33.77         1.85 o
  -3   1   1          1.98          1.49         0.96 o
  -2   1   1       2886.79       2753.76        22.73 o
  -1   1   1        628.16        637.95         8.82 o
   0   1   1         70.52         63.00         1.95 o
   1   1   1       4727.37       4608.37        23.99 o
   2   1   1         21.28         21.14         1.12 o
   3   1   1         21.06         22.96         1.27 o
   4   1   1        700.09        723.37        18.03 o
   5   1   1        136.62        128.41         4.16 o
   6   1   1         79.01         74.22         3.42 o
   7   1   1          3.59         -2.62         5.16 o
   8   1   1        118.39        122.53         5.38 o
   9   1   1          0.32          4.49         5.75 o
  10   1   1          1.22         -8.98         8.98 o
 -10   2   1         80.98         98.14         5.44 o
  -9   2   1          1.32         -3.58         7.38 o
  -8   2   1          9.23          7.82         2.50 o
  -7   2   1        305.72        299.69         8.52 o
  -6   2   1        106.54        101.98         4.01 o
  -5   2   1        162.59        147.26         4.53 o
  -4   2   1        105.50        108.92         3.67 o
  -3   2   1       2578.69       2593.29        28.55 o
  -2   2   1       2498.53       2493.43        23.61 o
  -1   2   1         57.89         63.00         1.68 o
   0   2   1       7612.32       7548.52       126.81 o
   1   2   1        630.18        566.46         9.99 o
   2   2   1       1144.03       1176.60        16.62 o
   3   2   1         16.01         16.11         1.29 o
   4   2   1          0.19         -3.38         3.51 o
   5   2   1        677.94        632.95        14.13 o
   6   2   1          0.22         -4.47         4.47 o
   7   2   1          0.09          2.56         1.81 o
   8   2   1        116.43        121.67         5.11 o
   9   2   1          3.81          3.65         5.77 o
  10   2   1          0.87          4.20         2.68 o
 -10   3   1         13.90         18.95         3.57 o
  -9   3   1          0.88          3.67         7.33 o
  -8   3   1        128.49        140.55         5.54 o
  -7   3   1          1.85          1.81         2.08 o
  -6   3   1         13.94         16.10         2.03 o
  -5   3   1          3.56          6.97         1.50 o
  -4   3   1        888.07        914.66        21.01 o
  -3   3   1        944.13       1021.21        19.63 o
  -2   3   1          0.75          6.96         1.08 o
  -1   3   1      14232.31      14243.82       216.20 o
   0   3   1         36.04         32.00         1.30 o
   1   3   1        220.82        205.74         5.17 o
   2   3   1        233.13        234.15         6.20 o
   3   3   1        477.12        441.76         9.58 o
   4   3   1         12.99         11.93         1.65 o
   5   3   1         18.73         16.99         2.15 o
   6   3   1         45.22         45.35         3.12 o
   7   3   1         33.43         35.89         3.49 o
   8   3   1          5.10          0.00         6.25 o
   9   3   1          1.77          4.36         2.63 o
  10   3   1          4.20          8.03         2.85 o
 -10   4   1          2.83          3.25         7.73 o
  -9   4   1          0.58         -3.79         6.70 o
  -8   4   1         69.92         70.92         4.38 o
  -7   4   1         14.27          9.00         2.62 o
  -6   4   1         15.74         13.71         2.53 o
  -5   4   1          8.80         11.14         1.93 o
  -4   4   1        303.83        301.77         9.46 o
  -3   4   1        725.47        699.21        18.09 o
  -2   4   1          3.15          0.00         2.54 o
  -1   4   1         13.80         15.36         1.34 o
   0   4   1        238.66        220.27         5.88 o
   1   4   1         23.36         20.44         1.37 o
   2   4   1         19.77         17.89         1.45 o
   3   4   1          0.91          0.75         2.66 o
   4   4   1        152.42        147.84         4.50 o
   5   4   1         16.46          3.70         5.37 o
   6   4   1         10.36         17.20         2.46 o
   7   4   1        692.00        696.73        19.25 o
   8   4   1         10.19         10.20         2.81 o
   9   4   1          3.97          4.34         2.71 o
  10   4   1          2.13          6.61         2.77 o
 -10   5   1          4.88          2.99         3.13 o
  -9   5   1          2.08         -0.99         4.73 o
  -8   5   1         20.98         20.57         3.24 o
  -7   5   1          2.30         -6.01         6.55 o
  -6   5   1        263.18        243.16         7.10 o
  -5   5   1          3.45         -3.38         4.79 o
  -4   5   1        545.86        511.06        13.47 o
  -3   5   1       2299.33       2204.11        34.73 o
  -2   5   1        645.69        664.65        17.35 o
  -1   5   1         37.50         41.91         1.88 o
   0   5   1        546.12        548.58        15.08 o
   1   5   1         40.01         40.40         2.10 o
   2   5   1       1346.19       1274.47        24.45 o
   3   5   1         27.47         27.91         2.01 o
   4   5   1        271.04        280.17         8.15 o
   5   5   1        329.86        325.13         9.45 o
   6   5   1         78.44         77.19         4.12 o
   7   5   1          1.83         -1.53         5.83 o
   8   5   1          1.73         -1.76         6.33 o
   9   5   1         11.33          9.53         3.02 o
  10   5   1          0.16         -4.56         6.45 o
  -9   6   1          0.01          3.10         5.37 o
  -8   6   1          5.81         11.54         2.67 o
  -7   6   1         22.90         25.91         3.02 o
  -6   6   1         16.36         16.07         2.71 o
  -5   6   1        333.72        320.33         9.86 o
  -4   6   1          7.34          3.27         4.62 o
  -3   6   1        209.45        206.78         6.14 o
  -2   6   1        821.95        836.71        22.28 o
  -1   6   1        198.73        204.41         6.34 o
   0   6   1         13.28          9.94         1.67 o
   1   6   1         40.44         36.86         2.23 o
   2   6   1        486.03        477.26        12.12 o
   3   6   1          4.97          4.59         1.69 o
   4   6   1         32.14         36.34         2.69 o
   5   6   1        269.38        258.74         7.97 o
   6   6   1         85.80         84.68         4.46 o
   7   6   1         18.09         15.76         3.02 o
   8   6   1         18.85         19.14         3.18 o
   9   6   1         32.68         40.25         3.77 o
  -9   7   1          9.80         -5.01         5.01 o
  -8   7   1          6.18         10.64         2.71 o
  -7   7   1          1.44         -3.44         5.30 o
  -6   7   1          9.14          8.14         2.54 o
  -5   7   1         48.49         36.02         3.29 o
  -4   7   1         65.37         59.18         3.36 o
  -3   7   1          2.07          5.89         1.81 o
  -2   7   1         21.51         22.54         2.24 o
  -1   7   1        179.96        180.73         5.70 o
   0   7   1        233.00        227.20         7.30 o
   1   7   1          4.10          5.20         1.55 o
   2   7   1         23.69         21.46         2.33 o
   3   7   1        176.46        170.03         6.11 o
   4   7   1        267.56        247.78         7.95 o
   5   7   1         10.86          2.76         6.25 o
   6   7   1        140.82        131.07         5.54 o
   7   7   1          7.52         10.18         2.73 o
   8   7   1         21.58         23.75         3.45 o
   9   7   1          1.61         -1.11         6.54 o
  -9   8   1          1.34         -8.23         8.23 o
  -8   8   1         16.22         17.03         3.64 o
  -7   8   1         27.16         31.14         3.39 o
  -6   8   1         53.31         59.09         3.97 o
  -5   8   1         21.68         22.09         3.09 o
  -4   8   1         49.24         44.23         3.45 o
  -3   8   1          3.15          1.88         5.42 o
  -2   8   1         23.05         24.83         2.49 o
  -1   8   1         90.62         89.83         3.93 o
   0   8   1         98.86        107.27         4.16 o
   1   8   1         35.70         43.11         2.86 o
   2   8   1         15.27         17.53         2.32 o
   3   8   1        142.25        132.56         5.04 o
   4   8   1        220.97        206.55         6.99 o
   5   8   1        148.82        138.81         5.38 o
   6   8   1         21.26         24.41         3.19 o
   7   8   1          3.63         10.47         2.55 o
   8   8   1         12.78         16.93         3.32 o
  -8   9   1          0.65          2.21         6.81 o
  -7   9   1          0.00          3.99         6.77 o
  -6   9   1         19.22         17.65         2.99 o
  -5   9   1         25.34         25.44         3.21 o
  -4   9   1          0.00          0.00         4.15 o
  -3   9   1          1.06          0.71         4.29 o
  -2   9   1          3.91          4.12         1.97 o
  -1   9   1          5.71          0.75         2.19 o
   0   9   1          4.58          8.19         2.10 o
   1   9   1        102.54         98.85         4.38 o
   2   9   1        172.23        166.14         5.90 o
   3   9   1          0.04         -2.14         6.17 o
   4   9   1        112.21        109.84         5.48 o
   5   9   1         21.63         19.61         3.22 o
   6   9   1          9.84         -4.19         4.19 o
   7   9   1          2.18          3.20         2.81 o
   8   9   1          1.11         -8.07         8.07 o
  -7  10   1          0.08         -7.71         7.71 o
  -6  10   1          0.33         -7.65         7.65 o
  -5  10   1          1.87          1.67         2.51 o
  -4  10   1         20.10         33.46         3.22 o
  -3  10   1          2.42          2.91         2.26 o
  -2  10   1          0.57          1.51         5.01 o
  -1  10   1         10.52         14.80         2.28 o
   0  10   1         18.42         20.24         2.80 o
   1  10   1         84.38         93.32         4.52 o
   2  10   1         66.39         69.75         4.34 o
   3  10   1         98.50        101.23         5.11 o
   4  10   1         28.64         34.76         3.51 o
   5  10   1          0.63         -0.92         7.05 o
   6  10   1          0.84         -6.32         6.32 o
   7  10   1          0.32         -0.18         3.09 o
  -6  11   1          4.74          0.90         3.35 o
  -4  11   1          3.01          5.46         2.64 o
  -3  11   1          2.33          0.89         6.57 o
  -2  11   1         17.88         22.94         2.98 o
  -1  11   1          6.22         11.18         2.45 o
   0  11   1          0.02         -5.75         6.31 o
   1  11   1         26.25         30.72         3.42 o
   2  11   1          0.10          3.41         5.79 o
   3  11   1         64.89         65.64         4.54 o
   4  11   1          4.92          4.72         6.47 o
   5  11   1          0.29          4.04         6.38 o
   6  11   1          0.33          0.00         5.96 o
  -5  12   1          0.02         -5.49         7.69 o
  -4  12   1          0.28          1.72         2.41 o
  -3  12   1          2.24          2.79         2.66 o
  -2  12   1          3.18          3.33         2.67 o
  -1  12   1          0.20         -0.93         6.37 o
   0  12   1          4.26          6.92         2.70 o
   1  12   1         16.49         20.80         3.00 o
   2  12   1          0.98          0.00         7.01 o
   3  12   1          1.25          0.00         7.68 o
   4  12   1          0.72         -4.17         6.43 o
   5  12   1          0.11         -8.29         8.29 o
  -4  13   1          3.30         -6.85         8.84 o
  -3  13   1          4.83         -7.41         7.41 o
  -2  13   1          0.37         -1.06         6.77 o
  -1  13   1          2.94          6.05         2.80 o
   1  13   1          3.84        -12.03        12.03 o
   2  13   1         12.74          4.25         9.25 o
   3  13   1          0.54          3.66         2.66 o
   4  13   1          1.47         -7.36         7.36 o
  -1  14   1          0.02         -1.73         2.96 o
   0  14   1          0.64         -1.15         3.00 o
   1  14   1          0.44         -1.15         6.22 o
 -10   0   2         30.53         34.59         4.05 o
  -8   0   2          0.40         -4.54         6.15 o
  -6   0   2        574.52        585.54        14.74 o
  -4   0   2          2.34          6.40         1.32 o
  -2   0   2        100.00         96.26         2.86 o
   0   0   2        243.68        251.84         5.91 o
   2   0   2        658.97        647.61        12.25 o
   4   0   2       1019.24       1026.32        22.02 o
   6   0   2         63.93         59.51         3.13 o
   8   0   2        246.64        269.33         8.16 o
  10   0   2          0.48         -1.05         6.24 o
 -10   1   2          0.01         -7.15         7.44 o
  -9   1   2         33.40         30.26         3.47 o
  -8   1   2         54.78         56.96         3.90 o
  -7   1   2          7.09          8.31         2.09 o
  -6   1   2         46.76         47.05         2.87 o
  -5   1   2        508.43        518.18        12.45 o
  -4   1   2        239.95        258.59         7.47 o
  -3   1   2       3871.87       3980.13        34.68 o
  -2   1   2         92.30        102.72         3.01 o
  -1   1   2        151.03        141.17         3.67 o
   0   1   2        943.40        985.17        11.94 o
   1   1   2       1187.40       1180.84        14.28 o
   2   1   2          7.09          8.78         0.97 o
   3   1   2         14.06         16.18         1.20 o
   4   1   2       1336.03       1431.38        25.73 o
   5   1   2        327.88        338.89        10.49 o
   6   1   2        482.24        435.60        13.68 o
   7   1   2        111.14        113.54         4.55 o
   8   1   2          0.19          2.91         2.16 o
   9   1   2          5.19          3.68         2.71 o
  10   1   2          2.19          1.24         2.97 o
 -10   2   2          5.79        -10.35        10.35 o
  -9   2   2         35.77         29.51         3.72 o
  -8   2   2          7.61          0.77         6.89 o
  -7   2   2          0.21         -3.97         6.06 o
  -6   2   2         38.59         37.76         2.82 o
  -5   2   2        315.20        310.42        10.08 o
  -4   2   2          0.26         -1.13         3.14 o
  -3   2   2        148.96        169.46         5.52 o
  -2   2   2        916.72        948.83        15.47 o
  -1   2   2         65.29         68.10         2.13 o
   0   2   2          6.58          9.82         0.91 o
   1   2   2       2813.61       2815.39        24.30 o
   2   2   2       1456.48       1430.60        19.94 o
   3   2   2        551.27        554.94        14.68 o
   4   2   2        697.83        659.90        18.83 o
   5   2   2        319.36        317.08         8.54 o
   6   2   2        218.92        220.82         5.72 o
   7   2   2         33.03         28.63         3.08 o
   8   2   2         93.76        101.54         4.88 o
   9   2   2          0.49          1.87         5.75 o
  10   2   2          0.47         -6.43         6.95 o
 -10   3   2         21.60         26.05         3.68 o
  -9   3   2          6.23          4.60         6.31 o
  -8   3   2          0.16          2.26         2.30 o
  -7   3   2          1.53          2.05         5.69 o
  -6   3   2         11.88         10.69         2.20 o
  -5   3   2        255.60        249.85         7.67 o
  -4   3   2        666.76        711.43        19.46 o
  -3   3   2        332.31        332.67         8.24 o
  -2   3   2       2609.66       2634.04        28.39 o
  -1   3   2       3923.26       3959.80        31.83 o
   0   3   2       2448.44       2373.70        24.05 o
   1   3   2         58.91         55.56         1.73 o
   2   3   2         50.70         48.63         1.80 o
   3   3   2       1041.41       1082.85        21.85 o
   4   3   2         22.92         24.38         1.94 o
   5   3   2         14.80         14.13         1.81 o
   6   3   2          6.50          3.04         4.67 o
   7   3   2          5.08          0.00         6.53 o
   8   3   2         15.29         19.88         2.57 o
   9   3   2          2.74         -0.95         6.95 o
  10   3   2          0.00         -0.73         2.69 o
 -10   4   2          0.17         -2.17         6.33 o
  -9   4   2         15.98         17.60         3.33 o
  -8   4   2          7.55         -4.14         8.16 o
  -7   4   2         81.78         75.43         4.18 o
  -6   4   2         73.71         66.34         3.67 o
  -5   4   2         48.17         50.48         2.99 o
  -4   4   2         62.09         72.84         3.00 o
  -3   4   2        148.20        142.04         3.96 o
  -2   4   2       2769.75       2829.42        33.15 o
  -1   4   2       1010.90        995.49        18.69 o
   0   4   2        775.66        741.95        15.72 o
   1   4   2         80.72         82.77         2.50 o
   2   4   2        844.38        864.56        19.20 o
   3   4   2        209.37        225.43         7.91 o
   4   4   2         41.38         41.22         2.47 o
   5   4   2          0.49          0.73         1.77 o
   6   4   2          0.17         -0.64         4.40 o
   7   4   2          7.21          0.75         6.37 o
   8   4   2          0.01         -2.58         4.94 o
   9   4   2         11.86          0.99         8.06 o
  10   4   2          2.17         -7.86         8.62 o
 -10   5   2          1.01          1.12         6.26 o
  -9   5   2         12.79         14.52         3.25 o
  -8   5   2          0.00         -1.74         6.61 o
  -7   5   2        124.69        123.98         5.12 o
  -6   5   2          2.20          3.30         4.81 o
  -5   5   2          0.44         -3.93         3.93 o
  -4   5   2        594.73        576.03        14.21 o
  -3   5   2        647.54        605.53        13.33 o
  -2   5   2       1391.30       1413.16        26.31 o
  -1   5   2        786.04        786.36        18.68 o
   0   5   2         93.32         87.66         2.70 o
   1   5   2         63.33         74.48         2.68 o
   2   5   2        702.05        679.77        18.87 o
   3   5   2         49.08         44.57         2.49 o
   4   5   2          5.10         -3.10         4.38 o
   5   5   2        151.61        142.62         4.91 o
   6   5   2          1.30          1.71         2.17 o
   7   5   2          8.65          6.68         2.62 o
   8   5   2         18.37         35.20         3.37 o
   9   5   2          3.47          0.00         6.63 o
  -9   6   2          0.27         -5.19         7.26 o
  -8   6   2         11.84         15.12         3.07 o
  -7   6   2         20.70         22.48         3.21 o
  -6   6   2         28.42         22.29         2.98 o
  -5   6   2        184.66        170.12         5.43 o
  -4   6   2         25.93         24.34         2.62 o
  -3   6   2        251.67        256.71         8.09 o
  -2   6   2         50.08         42.12         2.66 o
  -1   6   2         16.03         12.97         1.90 o
   0   6   2        964.42        951.68        22.99 o
   1   6   2          0.13          2.52         1.33 o
   2   6   2          4.82          2.32         4.07 o
   3   6   2         56.73         55.74         2.93 o
   4   6   2          3.42         -3.44         4.86 o
   5   6   2         11.80         -1.94         5.83 o
   6   6   2          8.13          9.31         2.39 o
   7   6   2          1.27          3.34         5.66 o
   8   6   2          4.16         -6.69         6.69 o
   9   6   2          0.00         -6.43         6.94 o
  -9   7   2          0.22         -7.00         7.00 o
  -8   7   2         15.43         17.35         3.30 o
  -7   7   2          0.49         -4.33         6.42 o
  -6   7   2         81.62         69.48         4.47 o
  -5   7   2        561.13        553.42        16.54 o
  -4   7   2        159.87        147.99         5.14 o
  -3   7   2         74.09         77.91         3.62 o
  -2   7   2         13.17         16.23         2.08 o
  -1   7   2         18.81         18.56         2.10 o
   0   7   2        283.31        288.16         8.37 o
   1   7   2        138.26        131.89         4.12 o
   2   7   2         23.54         25.38         2.39 o
   3   7   2         32.74         34.32         2.77 o
   4   7   2         38.77         34.34         2.96 o
   5   7   2          2.30          3.78         2.30 o
   6   7   2        180.14        187.76         6.20 o
   7   7   2          0.04         -6.24         6.85 o
   8   7   2          0.41          5.01         6.88 o
   9   7   2          1.80          4.88         2.92 o
  -8   8   2          2.78          8.47         3.06 o
  -7   8   2         13.72          5.59         6.84 o
  -6   8   2          2.14          1.26         2.57 o
  -5   8   2        173.61        167.96         6.00 o
  -4   8   2        107.84        103.41         4.61 o
  -3   8   2         90.32         86.43         4.23 o
  -2   8   2          9.67          8.18         2.30 o
  -1   8   2         29.40         37.27         2.78 o
   0   8   2         15.58          2.85         5.19 o
   1   8   2        100.94        111.86         4.24 o
   2   8   2         27.86         31.58         2.61 o
   3   8   2         11.86         16.89         2.46 o
   4   8   2         33.94         26.25         3.07 o
   5   8   2         16.15         16.18         2.82 o
   6   8   2          0.59         -2.58         4.47 o
   7   8   2          0.19          3.51         2.40 o
   8   8   2          2.17          2.31         2.99 o
  -8   9   2          0.63          2.41         2.91 o
  -7   9   2         48.79         40.52         4.37 o
  -6   9   2        134.87        130.61         5.94 o
  -5   9   2          0.59          7.08         2.53 o
  -4   9   2          2.05          4.61         6.24 o
  -3   9   2          0.10          1.67         2.08 o
  -2   9   2         18.02         22.89         2.60 o
  -1   9   2          0.14          0.33         1.91 o
   0   9   2          4.19          0.44         2.11 o
   1   9   2         18.16         19.87         2.65 o
   2   9   2          0.26         -1.38         4.67 o
   3   9   2         11.02         10.44         2.48 o
   4   9   2         99.34         97.29         4.80 o
   5   9   2         25.47         29.98         3.23 o
   6   9   2          2.45         -0.94         6.81 o
   7   9   2          1.54         -2.06         6.99 o
   8   9   2          0.00          2.09         2.67 o
  -7  10   2          3.40          3.26         7.76 o
  -6  10   2         50.72         61.01         4.71 o
  -5  10   2         17.56         15.89         3.03 o
  -4  10   2         12.91         12.93         2.81 o
  -3  10   2          4.80          4.95         2.39 o
  -2  10   2          0.70          2.30         5.15 o
  -1  10   2          3.10          3.23         2.31 o
   0  10   2          4.18          0.00         5.74 o
   1  10   2          0.60         -3.00         4.98 o
   2  10   2         79.42         85.11         4.42 o
   3  10   2         46.59         56.32         3.99 o
   4  10   2          0.24          4.34         5.56 o
   5  10   2         22.79         17.31         3.00 o
   6  10   2          0.45          2.03         6.75 o
   7  10   2          1.68         -1.11         8.54 o
  -6  11   2          7.06         14.83         3.15 o
  -5  11   2          1.72          1.01         6.13 o
  -4  11   2          0.00         -6.81         6.81 o
  -3  11   2          1.05          7.16         2.43 o
  -2  11   2          0.26          1.43         2.24 o
  -1  11   2          7.10         -3.36         8.32 o
   0  11   2          1.00          0.83         5.08 o
   1  11   2          5.14         10.41         2.59 o
   2  11   2         33.31         31.98         3.56 o
   3  11   2         38.12         39.75         4.05 o
   4  11   2          1.98          3.84         6.07 o
   5  11   2          0.64        -10.16        10.16 o
   6  11   2          0.83          5.17         2.46 o
  -5  12   2          0.39          4.43         5.85 o
  -4  12   2          0.62          0.87         2.69 o
  -3  12   2          0.01         -5.97         6.45 o
  -2  12   2          0.03          0.96         5.35 o
  -1  12   2          0.11          2.20         2.32 o
   0  12   2          4.67          9.36         2.59 o
   1  12   2         35.91         52.61         4.10 o
   2  12   2          2.85         -4.84         7.93 o
   3  12   2         26.01         25.50         3.88 o
   4  12   2          0.46         -3.18         7.10 o
   5  12   2          0.10         -3.37         7.02 o
  -4  13   2          0.63          2.68         3.02 o
  -3  13   2          0.44          3.31         6.33 o
  -2  13   2          3.73          6.23         2.82 o
  -1  13   2          1.66          5.25         8.46 o
   0  13   2          0.58          4.70         2.71 o
   1  13   2         30.77         33.51         4.10 o
   2  13   2          8.93         -1.08         9.07 o
   3  13   2          0.01          2.23         6.30 o
  -9   0   3          0.80          4.47         6.51 o
  -7   0   3          6.69          1.98         5.23 o
  -5   0   3       3198.24       3141.01        43.85 o
  -3   0   3       1969.18       2056.23        26.51 o
  -1   0   3       5099.10       4965.35        31.87 o
   1   0   3       1421.86       1445.76        18.15 o
   3   0   3       2930.45       3016.69        34.57 o
   5   0   3        760.15        781.89        16.29 o
   7   0   3         38.22         37.86         3.28 o
   9   0   3          0.13          1.89         7.07 o
 -10   1   3          0.34         -2.07         6.54 o
  -9   1   3          5.09          2.70         5.61 o
  -8   1   3         44.27         51.70         3.49 o
  -7   1   3         65.74         64.11         3.69 o
  -6   1   3        190.03        189.76         6.14 o
  -5   1   3         10.13          3.20         2.45 o
  -4   1   3          0.00         -1.92         3.00 o
  -3   1   3          1.10         -0.93         2.80 o
  -2   1   3         59.06         59.59         1.72 o
  -1   1   3        291.64        269.82         5.65 o
   0   1   3       1463.10       1575.70        18.13 o
   1   1   3        341.14        310.92         8.85 o
   2   1   3       1142.07       1196.16        19.50 o
   3   1   3        230.91        250.45         7.49 o
   4   1   3        552.55        566.26        12.42 o
   5   1   3        120.68        125.81         3.98 o
   6   1   3        200.71        199.67         5.66 o
   7   1   3          4.83          0.71         6.95 o
   8   1   3         13.47         15.76         2.62 o
   9   1   3          0.02         -6.85         6.85 o
  10   1   3          1.86         -1.09         7.47 o
 -10   2   3          1.93         -4.19         8.63 o
  -9   2   3         13.08         15.50         2.95 o
  -8   2   3         59.17         54.05         3.89 o
  -7   2   3         77.10         87.26         4.13 o
  -6   2   3        245.60        263.05         8.85 o
  -5   2   3        242.51        235.31         7.15 o
  -4   2   3        154.79        164.35         4.77 o
  -3   2   3        896.70        937.78        18.98 o
  -2   2   3        337.71        342.93         7.33 o
  -1   2   3        900.11        874.68        14.99 o
   0   2   3         54.02         61.30         1.80 o
   1   2   3         10.21         15.50         1.13 o
   2   2   3       1793.84       1872.29        25.34 o
   3   2   3       1088.96       1109.99        21.84 o
   4   2   3         41.57         50.13         2.55 o
   5   2   3         43.97         35.98         2.65 o
   6   2   3          0.16          4.40         1.67 o
   7   2   3         45.93         45.57         3.60 o
   8   2   3         65.09         71.57         4.24 o
   9   2   3          2.50          2.89         6.01 o
  10   2   3          1.43         -3.31         7.87 o
 -10   3   3          0.17         -4.27         6.58 o
  -9   3   3         23.78         18.52         3.34 o
  -8   3   3          0.01          0.81         6.02 o
  -7   3   3        201.38        204.10         5.91 o
  -6   3   3          0.68          1.30         1.68 o
  -5   3   3        119.32        121.81         3.96 o
  -4   3   3        873.53        910.72        22.14 o
  -3   3   3        331.09        318.90         8.39 o
  -2   3   3         12.67         12.75         1.26 o
  -1   3   3        561.68        556.56        13.26 o
   0   3   3        100.30        106.32         3.05 o
   1   3   3          4.09          4.65         0.94 o
   2   3   3       3069.48       3280.81        36.52 o
   3   3   3        401.25        401.29        10.36 o
   4   3   3        270.84        270.81         7.66 o
   5   3   3         15.67         21.24         2.03 o
   6   3   3         32.01         24.57         2.82 o
   7   3   3         53.09         46.03         3.65 o
   8   3   3          1.60         -7.12         7.12 o
   9   3   3          6.60          1.97         6.53 o
  10   3   3          0.00         -3.37         8.48 o
 -10   4   3          3.36          6.59         2.61 o
  -9   4   3         40.21         38.56         4.07 o
  -8   4   3         14.40          9.55         2.78 o
  -7   4   3         12.94         13.31         2.40 o
  -6   4   3          2.03          1.80         2.00 o
  -5   4   3         43.53         39.58         2.92 o
  -4   4   3        201.55        204.52         5.88 o
  -3   4   3         23.75         17.64         1.88 o
  -2   4   3         91.76        100.35         2.98 o
  -1   4   3          0.55          0.99         2.87 o
   0   4   3         41.81         44.69         1.85 o
   1   4   3          8.98          8.51         1.24 o
   2   4   3       1020.47       1002.21        22.25 o
   3   4   3        311.21        314.09         9.75 o
   4   4   3          8.16          8.83         1.77 o
   5   4   3        165.62        166.61         5.10 o
   6   4   3         24.08         20.48         2.75 o
   7   4   3         13.17         10.58         2.52 o
   8   4   3         20.10         27.69         3.06 o
   9   4   3          2.51          0.00         7.46 o
  10   4   3          0.12         -9.22         9.22 o
 -10   5   3          3.05         -8.58         8.58 o
  -9   5   3          0.20         -2.71         2.71 o
  -8   5   3         10.39          9.41         2.90 o
  -7   5   3         11.63         11.35         2.56 o
  -6   5   3        103.86        102.11         4.50 o
  -5   5   3          0.25         -4.70         4.70 o
  -4   5   3          2.73          4.42         1.62 o
  -3   5   3        110.09        114.68         3.67 o
  -2   5   3        400.43        433.89        10.96 o
  -1   5   3        178.11        163.19         4.59 o
   0   5   3        313.38        315.96         8.97 o
   1   5   3        496.88        507.31        11.57 o
   2   5   3         71.74         65.43         2.73 o
   3   5   3         16.87         17.26         1.92 o
   4   5   3         37.26         35.51         2.61 o
   5   5   3         11.22         12.99         2.16 o
   6   5   3         68.44         65.02         3.97 o
   7   5   3         39.92         37.19         3.56 o
   8   5   3          0.53         -4.64         6.88 o
   9   5   3          7.47         13.69         3.01 o
  -9   6   3          4.51          4.20         7.57 o
  -8   6   3         15.67         22.33         3.01 o
  -7   6   3         14.03         -2.47         8.43 o
  -6   6   3         40.85         44.88         3.26 o
  -5   6   3        108.54        112.81         4.48 o
  -4   6   3          4.17          3.55         1.82 o
  -3   6   3         20.93         17.40         2.15 o
  -2   6   3         50.47         51.98         2.75 o
  -1   6   3          0.34          0.15         1.48 o
   0   6   3         88.07         90.68         3.31 o
   1   6   3         59.00         64.08         2.83 o
   2   6   3         24.06         29.05         2.27 o
   3   6   3          6.23          8.99         1.66 o
   4   6   3         40.14         38.06         2.92 o
   5   6   3         46.65         44.27         3.16 o
   6   6   3          5.86          3.82         5.23 o
   7   6   3          2.54          9.21         2.30 o
   8   6   3          0.00          2.93         2.14 o
   9   6   3          0.72         -1.10         5.92 o
  -9   7   3          9.70          5.53         7.08 o
  -8   7   3         11.41         13.32         3.13 o
  -7   7   3          9.23          8.66         2.80 o
  -6   7   3         34.23         36.06         3.41 o
  -5   7   3          0.88         -6.77         6.77 o
  -4   7   3          0.61          3.19         4.90 o
  -3   7   3        181.00        167.32         5.50 o
  -2   7   3         63.36         55.10         3.19 o
  -1   7   3        475.49        444.43        13.13 o
   0   7   3          0.05         -0.52         3.78 o
   1   7   3         59.38         65.20         3.17 o
   2   7   3          2.76          0.56         4.15 o
   3   7   3          8.42          2.42         5.67 o
   4   7   3          4.05         -0.66         6.04 o
   5   7   3         22.24         21.83         2.89 o
   7   7   3          2.72          2.76         6.57 o
   8   7   3          0.19         -3.09         5.93 o
   9   7   3          0.62         -2.31         7.31 o
  -8   8   3          0.00         -2.10         6.13 o
  -7   8   3          0.88          0.95         5.75 o
  -6   8   3         13.87         -0.85         6.88 o
  -5   8   3         33.76         32.53         3.26 o
  -4   8   3         29.65         26.23         3.02 o
  -3   8   3          1.89          4.82         1.98 o
  -2   8   3          8.06          5.90         2.10 o
  -1   8   3          5.15          6.19         1.90 o
   0   8   3         58.13         61.32         3.45 o
   1   8   3          6.97          9.89         1.87 o
   2   8   3          0.08          2.53         4.57 o
   3   8   3          2.71          0.00         5.23 o
   4   8   3         23.76         21.37         2.70 o
   5   8   3          2.50          3.21         6.12 o
   6   8   3          0.86         -3.55         6.64 o
   7   8   3          0.81          1.97         6.07 o
   8   8   3          6.88         19.72         2.76 o
  -8   9   3         12.70         14.61         3.43 o
  -7   9   3          8.17          9.00         2.88 o
  -6   9   3          0.10         27.22         3.20 o
  -5   9   3         50.15         42.80         3.98 o
  -4   9   3         17.18         13.76         2.90 o
  -3   9   3         20.13         18.40         2.51 o
  -2   9   3          7.04          7.94         2.24 o
  -1   9   3         22.25         22.11         2.88 o
   0   9   3         17.32         23.99         2.70 o
   1   9   3          3.72         -4.12         5.32 o
   2   9   3          0.00         -2.85         5.33 o
   3   9   3         24.30         23.37         3.03 o
   4   9   3          9.54          4.99         2.61 o
   5   9   3          2.02          3.52         4.65 o
   6   9   3          1.39         -7.33         7.33 o
   7   9   3          0.05         10.58         2.87 o
  -7  10   3         12.08          9.35         3.47 o
  -6  10   3         10.78          6.40         3.36 o
  -5  10   3          0.26          4.67         7.17 o
  -4  10   3          5.58         -1.74         6.28 o
  -3  10   3          8.69          2.47         7.40 o
  -2  10   3          6.07          1.57         6.77 o
  -1  10   3          3.33         -2.30         6.65 o
   0  10   3         17.99         19.96         2.92 o
   1  10   3          2.98         -0.77         4.95 o
   2  10   3         15.44         10.79         2.78 o
   3  10   3          0.87          2.52         5.99 o
   4  10   3         10.19          0.00         7.89 o
   5  10   3         25.83         25.33         3.36 o
   6  10   3          9.41         12.53         2.92 o
   7  10   3          1.77          3.61         2.98 o
  -6  11   3         12.46         13.02         3.26 o
  -5  11   3          1.93         -4.10         5.79 o
  -4  11   3          1.26          0.96         6.74 o
  -3  11   3          7.61          6.55         2.67 o
  -2  11   3          0.03          1.76         5.84 o
  -1  11   3          8.92          9.47         2.49 o
   0  11   3          0.08          2.57         6.12 o
   1  11   3         15.80         15.89         2.97 o
   2  11   3         28.87         28.99         3.58 o
   3  11   3         14.39          3.41         3.58 o
   4  11   3          0.84         -0.98         7.17 o
   5  11   3          2.91          4.21         7.14 o
   6  11   3          9.27          5.48         3.52 o
  -5  12   3          0.07         -3.37         7.53 o
  -4  12   3          3.33         -4.24         7.04 o
  -3  12   3          3.82          8.28         2.75 o
  -2  12   3          3.10          7.68         2.62 o
  -1  12   3          2.17          3.85         6.08 o
   0  12   3         11.09         12.60         3.23 o
   1  12   3          4.11          1.77         2.98 o
   2  12   3          5.73          2.98         8.24 o
   3  12   3          7.52          2.06         7.71 o
   4  12   3          0.58          2.35         2.73 o
   5  12   3          0.11          3.45         5.27 o
  -3  13   3          0.00          1.12         7.35 o
  -2  13   3          4.51          5.80         2.96 o
  -1  13   3          0.39         -6.42         7.41 o
   0  13   3         10.49         14.55         3.50 o
   1  13   3         31.60         35.47         4.28 o
   2  13   3          0.41          1.83         2.96 o
   3  13   3          1.79          9.67         3.13 o
 -10   0   4          0.58          1.05         2.74 o
  -8   0   4        120.33        109.70         5.14 o
  -6   0   4         65.11         77.52         3.57 o
  -4   0   4        322.50        304.93         9.09 o
  -2   0   4         25.23         30.24         1.44 o
   0   0   4       1580.45       1675.53        21.41 o
   2   0   4        885.83        899.24        18.86 o
   4   0   4          0.65          2.42         1.19 o
   6   0   4          0.16          1.27         4.75 o
   8   0   4        111.40        116.23         5.25 o
  10   0   4          1.17         -2.25         7.10 o
 -10   1   4          0.75          3.86         2.84 o
  -9   1   4          4.22          9.35         2.76 o
  -8   1   4          1.17          0.13         2.14 o
  -7   1   4         98.47         85.11         4.25 o
  -6   1   4          7.35          9.91         1.95 o
  -5   1   4         29.54         37.36         2.50 o
  -4   1   4        139.75        149.20         4.13 o
  -3   1   4          0.03          0.77         1.11 o
  -2   1   4         66.72         70.73         2.04 o
  -1   1   4         98.25        105.09         3.40 o
   0   1   4        395.64        437.72        11.35 o
   1   1   4       3725.95       3743.01        34.85 o
   2   1   4          4.92          1.31         2.61 o
   3   1   4         33.83         30.61         1.99 o
   4   1   4          0.32          2.30         1.29 o
   5   1   4         87.32         89.55         3.63 o
   6   1   4         17.15         15.76         2.33 o
   7   1   4         10.94          6.82         2.24 o
   8   1   4         14.27         13.19         2.73 o
   9   1   4          1.26         -7.90         8.26 o
  10   1   4          1.29         -3.38         7.56 o
 -10   2   4          1.45         -2.13         6.74 o
  -9   2   4         10.54          9.80         2.65 o
  -8   2   4          0.09         -1.62         4.73 o
  -7   2   4         47.38         47.75         3.46 o
  -6   2   4         11.32         10.76         2.23 o
  -5   2   4        264.34        260.79         7.13 o
  -4   2   4          0.83         -2.19         3.07 o
  -3   2   4       1097.37       1174.83        22.73 o
  -2   2   4          3.55          0.32         3.28 o
  -1   2   4        357.66        357.12        10.70 o
   0   2   4        290.23        312.36         7.17 o
   1   2   4        307.12        330.67         8.02 o
   2   2   4       1255.30       1229.95        23.61 o
   3   2   4        315.64        330.08         9.54 o
   4   2   4          8.95          8.90         1.59 o
   5   2   4         10.36         11.28         2.06 o
   6   2   4          0.27          1.96         3.39 o
   7   2   4         13.88         15.41         2.61 o
   8   2   4          1.79         -6.24         6.24 o
   9   2   4         20.00         22.35         3.23 o
  10   2   4          9.66          8.55         3.47 o
 -10   3   4          0.00          2.36         2.67 o
  -9   3   4          2.53          2.23         2.57 o
  -8   3   4          0.13          2.50         5.60 o
  -7   3   4         32.68         24.90         3.01 o
  -6   3   4        233.51        221.38         6.50 o
  -5   3   4         67.60         69.34         3.14 o
  -4   3   4          0.75         -1.17         1.27 o
  -3   3   4         54.07         49.94         2.43 o
  -2   3   4          0.56         -3.03         3.03 o
  -1   3   4       1037.79       1096.39        20.24 o
   0   3   4         15.39         15.76         1.43 o
   1   3   4         65.11         60.02         2.25 o
   2   3   4        438.81        455.38        10.55 o
   3   3   4         37.45         33.66         2.27 o
   4   3   4         39.09         50.68         2.69 o
   5   3   4         16.49         11.98         2.24 o
   6   3   4         44.30         43.77         3.30 o
   7   3   4          5.89         -3.12         5.52 o
   8   3   4         36.84         37.61         3.71 o
   9   3   4          0.28          2.73         2.73 o
 -10   4   4          1.00          4.47         7.07 o
  -9   4   4          0.10          1.97         6.54 o
  -8   4   4         12.83          5.19         7.03 o
  -7   4   4         10.73         12.87         2.41 o
  -6   4   4         17.22          9.36         2.71 o
  -5   4   4          2.61          1.54         1.57 o
  -4   4   4         15.34         18.30         1.90 o
  -3   4   4        113.69         97.97         3.27 o
  -2   4   4         94.61         97.68         3.11 o
  -1   4   4          6.80          5.38         1.35 o
   0   4   4        225.66        222.13         7.42 o
   1   4   4          5.79          9.27         1.62 o
   2   4   4         78.57         63.08         2.77 o
   3   4   4         43.31         59.27         2.86 o
   4   4   4         83.42         87.72         3.65 o
   5   4   4          0.40         -1.24         4.20 o
   6   4   4          4.12         -2.84         5.85 o
   7   4   4         60.59         64.13         4.07 o
   8   4   4          2.12          0.00         5.56 o
   9   4   4          0.00         -4.21         7.44 o
 -10   5   4          5.01          6.36         3.11 o
  -9   5   4          0.68         -5.12         6.23 o
  -8   5   4         38.13         32.42         3.65 o
  -7   5   4         86.78         88.94         4.61 o
  -6   5   4          1.95         -3.51         5.21 o
  -5   5   4         21.10         20.67         2.51 o
  -4   5   4         14.63         17.06         2.21 o
  -3   5   4          3.83          0.00         3.63 o
  -2   5   4        483.92        486.88        12.44 o
  -1   5   4        608.73        624.15        13.20 o
   0   5   4        307.59        307.41         9.57 o
   1   5   4        685.81        684.95        14.30 o
   2   5   4        518.86        509.89        13.25 o
   3   5   4         16.95         18.86         2.18 o
   4   5   4         36.64         33.63         2.65 o
   5   5   4          0.17          3.97         5.12 o
   6   5   4         18.94         24.27         2.86 o
   7   5   4         16.02         16.75         3.00 o
   8   5   4          0.00          0.48         2.48 o
   9   5   4         15.20         16.91         3.58 o
  -9   6   4          0.10         -5.36         7.02 o
  -8   6   4          3.04         -5.72         6.60 o
  -7   6   4          0.91          4.09         2.26 o
  -6   6   4          0.77         -5.64         5.64 o
  -5   6   4          0.39          2.69         4.25 o
  -4   6   4          9.93          5.14         2.09 o
  -3   6   4          0.08          0.00         4.48 o
  -2   6   4         18.09         17.51         1.94 o
  -1   6   4        208.40        191.84         6.01 o
   0   6   4         12.08         11.19         1.76 o
   1   6   4        114.61        108.15         3.91 o
   2   6   4        143.83        156.21         5.04 o
   3   6   4          0.78          2.31         3.37 o
   4   6   4        109.59        107.23         4.39 o
   5   6   4          0.42         -3.56         4.67 o
   6   6   4         20.46         24.80         2.87 o
   7   6   4         17.02         21.60         3.01 o
   8   6   4          0.20         -4.05         5.73 o
   9   6   4          1.58          2.28         7.55 o
  -9   7   4          1.15          5.26         2.67 o
  -8   7   4          0.19         -6.05         6.99 o
  -7   7   4         14.87         17.77         2.83 o
  -6   7   4         12.95         15.42         2.44 o
  -5   7   4          8.44          6.72         2.18 o
  -4   7   4          7.63         -8.49         8.49 o
  -3   7   4         61.57         66.15         3.52 o
  -2   7   4         86.81         84.79         3.70 o
  -1   7   4         47.45         47.71         3.04 o
   0   7   4        103.68         96.76         4.33 o
   1   7   4        127.01        131.38         4.50 o
   2   7   4          5.13          3.57         1.92 o
   3   7   4         86.53         76.52         4.05 o
   4   7   4         71.67         72.03         3.95 o
   5   7   4          4.07          2.32         5.18 o
   6   7   4          0.97         -6.19         6.19 o
   7   7   4          0.32         -6.56         6.56 o
   8   7   4          5.54          4.27         3.05 o
  -8   8   4          0.04          5.90         2.46 o
  -7   8   4          0.38         -1.94         6.57 o
  -6   8   4         17.88         12.59         3.09 o
  -5   8   4          0.15          1.47         2.46 o
  -4   8   4          9.04          2.21         5.84 o
  -3   8   4         13.35         13.04         2.33 o
  -2   8   4         12.88          1.30         6.64 o
  -1   8   4         43.97         38.84         2.97 o
   0   8   4        193.62        198.60         6.37 o
   1   8   4          2.99          0.00         4.96 o
   2   8   4          0.14         -1.34         5.59 o
   3   8   4          4.91         -4.26         5.22 o
   4   8   4          7.17         10.49         2.42 o
   5   8   4        103.00        112.15         5.20 o
   6   8   4         31.92         30.79         3.38 o
   7   8   4          0.84          3.06         7.29 o
   8   8   4          4.67          9.62         3.50 o
  -8   9   4          2.88          2.29         6.48 o
  -7   9   4          4.43          2.43         3.11 o
  -6   9   4         22.65         28.41         3.39 o
  -5   9   4         22.35         21.02         3.24 o
  -4   9   4         18.09         12.74         3.04 o
  -3   9   4          5.24          4.97         2.20 o
  -2   9   4         19.41         24.47         2.94 o
  -1   9   4          9.63          7.82         2.43 o
   0   9   4         41.24         36.09         3.47 o
   1   9   4          1.60         -6.10         6.10 o
   2   9   4          6.34         -7.16         7.16 o
   3   9   4          0.63         -0.79         4.66 o
   4   9   4          2.25          0.84         4.22 o
   5   9   4         42.25         37.77         3.77 o
   6   9   4          0.61          1.00         6.54 o
   7   9   4          4.70          0.00         9.28 o
  -7  10   4          6.06          3.37         7.54 o
  -6  10   4          0.19          3.10         2.67 o
  -5  10   4         11.32         -5.75         7.43 o
  -4  10   4         17.58         14.05         2.94 o
  -3  10   4         24.52         19.67         3.08 o
  -2  10   4         29.96         33.19         3.10 o
  -1  10   4         35.20         43.46         3.44 o
   0  10   4          2.99         -1.59         6.35 o
   1  10   4          4.12          3.49         2.31 o
   2  10   4          6.40          5.96         2.72 o
   3  10   4          0.01         -6.98         6.98 o
   4  10   4          0.74          0.00         6.42 o
   5  10   4          2.16          1.16         2.73 o
   6  10   4          9.00          7.37         3.20 o
  -6  11   4          0.03         -8.85         8.85 o
  -5  11   4          7.88          8.39         2.71 o
  -4  11   4          2.62          3.62         2.60 o
  -3  11   4          3.55          4.71         6.45 o
  -2  11   4          0.29         -6.62         6.62 o
  -1  11   4          4.56          4.30         2.57 o
   0  11   4          3.06          1.33         2.47 o
   1  11   4          2.13          2.69         2.38 o
   2  11   4          2.45         -7.16         7.16 o
   3  11   4          3.80         -5.78         7.08 o
   4  11   4          2.78          2.04         7.62 o
   5  11   4         10.82         14.48         3.47 o
  -5  12   4          0.15         -2.29         8.27 o
  -4  12   4          2.71         -8.83         8.83 o
  -3  12   4         36.76         41.10         4.40 o
  -2  12   4          5.41          4.03         7.27 o
  -1  12   4          3.07          3.96         6.72 o
   0  12   4          0.00          2.96         5.13 o
   1  12   4          0.17         -1.00         7.27 o
   2  12   4          0.93          3.41         2.81 o
   3  12   4          0.16         -3.19         6.64 o
   4  12   4          0.13          0.00         6.11 o
  -3  13   4          1.12         -6.88         7.95 o
  -2  13   4          0.91          3.35         7.48 o
  -1  13   4          0.08          1.10         7.20 o
   0  13   4          1.87         -5.47         8.55 o
   1  13   4          0.02          1.11         6.72 o
   2  13   4          1.66         -8.90         8.90 o
  -9   0   5         20.60         25.21         3.49 o
  -7   0   5          0.38          0.60         2.03 o
  -5   0   5          0.00         -3.74         3.89 o
  -3   0   5        673.41        602.33        17.22 o
  -1   0   5       1973.43       2056.28        27.44 o
   1   0   5        394.66        443.52         9.72 o
   3   0   5         57.59         66.12         2.64 o
   5   0   5          1.10          3.73         1.74 o
   7   0   5        112.45        105.35         5.04 o
   9   0   5         69.47         91.14         5.18 o
 -10   1   5          0.05          3.61         2.47 o
  -9   1   5          0.00          4.75         6.08 o
  -8   1   5         15.40          9.82         2.73 o
  -7   1   5         16.62         14.32         2.57 o
  -6   1   5         37.54         32.19         2.78 o
  -5   1   5        116.95        124.46         4.12 o
  -4   1   5        361.25        371.80        10.41 o
  -3   1   5         39.99         42.97         2.20 o
  -2   1   5        229.66        241.50         7.25 o
  -1   1   5        187.77        205.74         6.37 o
   0   1   5        186.37        214.74         6.58 o
   1   1   5        326.78        326.42         8.49 o
   2   1   5        147.57        146.42         4.42 o
   3   1   5         26.34         23.90         1.92 o
   4   1   5          0.29          1.45         1.48 o
   5   1   5         21.11         24.64         2.29 o
   6   1   5         51.53         49.67         3.28 o
   7   1   5          0.79          3.29         1.99 o
   8   1   5         15.78         18.28         3.25 o
   9   1   5          3.05          0.00         7.60 o
 -10   2   5          1.02         -2.19         6.38 o
  -9   2   5         12.71         11.40         2.88 o
  -8   2   5         23.80         27.69         3.13 o
  -7   2   5          0.05          2.08         1.97 o
  -6   2   5          0.63          0.64         4.19 o
  -5   2   5          1.59          1.11         4.37 o
  -4   2   5         62.69         56.16         2.78 o
  -3   2   5        404.90        442.16        10.56 o
  -2   2   5         47.21         46.57         2.14 o
  -1   2   5        208.95        215.02         6.90 o
   0   2   5        787.06        856.25        18.21 o
   1   2   5        394.70        403.07         9.91 o
   2   2   5         68.70         71.38         2.79 o
   3   2   5        100.12         90.14         3.39 o
   4   2   5          2.18          2.64         4.45 o
   5   2   5          1.29         -4.26         4.67 o
   6   2   5         20.74         19.97         2.80 o
   7   2   5         73.68         68.22         4.40 o
   8   2   5         27.74         26.52         3.52 o
   9   2   5          0.06          0.00         6.79 o
 -10   3   5          4.17          0.00         7.73 o
  -9   3   5          2.68         -1.97         6.68 o
  -8   3   5         16.37          3.46         6.92 o
  -7   3   5         42.11         43.48         3.35 o
  -6   3   5         19.47         17.35         2.42 o
  -5   3   5          3.91          7.44         1.91 o
  -4   3   5         54.27         59.18         2.81 o
  -3   3   5         41.63         45.34         2.41 o
  -2   3   5         44.04         60.56         2.51 o
  -1   3   5        102.28        104.48         3.12 o
   0   3   5         76.67         88.60         2.90 o
   1   3   5        241.13        222.95         6.41 o
   2   3   5          5.45          5.36         1.46 o
   3   3   5        348.08        352.50        10.97 o
   4   3   5          0.04         -2.21         4.14 o
   5   3   5          5.21         -3.16         4.69 o
   6   3   5          0.69         -5.22         5.22 o
   7   3   5         21.08         20.11         2.95 o
   8   3   5          7.48          5.65         6.92 o
   9   3   5          9.13         18.34         3.18 o
 -10   4   5          5.61         -2.29         6.68 o
  -9   4   5          0.94         -7.10         7.80 o
  -8   4   5         29.42         27.78         3.37 o
  -7   4   5         13.37         12.64         2.56 o
  -6   4   5         12.31         17.05         2.72 o
  -5   4   5         25.61         28.86         2.44 o
  -4   4   5          2.64          4.09         1.67 o
  -3   4   5         26.33         30.60         2.19 o
  -2   4   5         38.81         39.42         2.27 o
  -1   4   5       1336.74       1352.16        26.92 o
   0   4   5        356.49        349.22         9.76 o
   1   4   5        313.14        312.85         9.98 o
   2   4   5         72.47         75.40         3.15 o
   3   4   5        374.28        328.47         9.38 o
   4   4   5         98.93        100.71         4.08 o
   5   4   5         22.13         20.86         2.74 o
   6   4   5          3.90          4.91         2.26 o
   7   4   5          0.01          0.57         2.23 o
   8   4   5          0.00          3.24         2.36 o
   9   4   5          0.01          3.30         5.71 o
  -9   5   5          6.66          0.00         8.16 o
  -8   5   5         10.42          7.80         2.76 o
  -7   5   5         37.23         28.23         3.36 o
  -6   5   5         21.07         27.16         2.76 o
  -5   5   5          7.56          1.31         4.92 o
  -4   5   5          1.63          3.44         1.61 o
  -3   5   5          0.25         -1.07         3.87 o
  -2   5   5          1.54         -3.49         4.02 o
  -1   5   5         28.42         35.67         2.49 o
   0   5   5        224.71        245.01         7.58 o
   1   5   5        184.72        184.27         5.77 o
   2   5   5         11.81         12.35         1.98 o
   3   5   5          0.12          0.00         4.19 o
   4   5   5         27.72         25.18         2.54 o
   5   5   5         12.49         15.22         2.64 o
   6   5   5          1.21          5.71         2.11 o
   7   5   5          1.51          2.69         7.12 o
   8   5   5          0.41          3.03         6.78 o
   9   5   5          0.15         -7.19         7.19 o
  -9   6   5          1.06          4.59         2.43 o
  -8   6   5          0.83         -3.93         6.95 o
  -7   6   5         16.32         16.70         3.00 o
  -6   6   5         27.80         21.25         2.93 o
  -5   6   5          5.17          7.68         2.26 o
  -4   6   5         39.27         46.52         3.14 o
  -3   6   5        106.51         97.16         4.07 o
  -2   6   5         99.65         90.86         3.72 o
  -1   6   5         89.56         96.43         3.74 o
   0   6   5         25.25         33.83         2.53 o
   1   6   5         70.52         69.08         3.38 o
   2   6   5         78.28         79.29         3.79 o
   3   6   5         13.75         11.43         2.18 o
   4   6   5          3.49          8.09         2.03 o
   5   6   5          6.01          5.05         2.25 o
   6   6   5         15.77         12.68         2.65 o
   7   6   5         15.74         17.80         3.06 o
   8   6   5          0.99          1.94         2.86 o
  -9   7   5          7.63          6.93         8.49 o
  -8   7   5          7.49          5.20         6.65 o
  -7   7   5          3.66         -4.68         7.31 o
  -6   7   5         52.02         48.74         3.81 o
  -5   7   5        134.45        125.92         5.38 o
  -4   7   5         10.21         11.73         2.42 o
  -3   7   5          0.87          2.62         4.44 o
  -2   7   5         17.30         12.81         2.42 o
  -1   7   5          4.80          4.81         1.90 o
   0   7   5         39.27         39.36         2.89 o
   1   7   5        141.31        135.48         4.99 o
   2   7   5         79.60         74.41         3.81 o
   3   7   5         40.66         37.90         3.14 o
   4   7   5         13.89         16.98         2.48 o
   5   7   5          0.38         -2.45         5.10 o
   6   7   5          1.50         -0.90         5.78 o
   7   7   5          2.69         -5.01         7.43 o
   8   7   5          3.51         -9.11         9.11 o
  -8   8   5          0.07         -7.72         8.03 o
  -7   8   5          0.17         -6.00         6.48 o
  -6   8   5          0.04         -7.17         7.17 o
  -5   8   5          0.44          0.70         2.43 o
  -4   8   5          1.13          1.80         2.17 o
  -3   8   5          0.16          2.90         4.22 o
  -2   8   5          4.87         -0.69         5.03 o
  -1   8   5        116.68        125.73         4.89 o
   0   8   5          3.10          2.01         4.78 o
   1   8   5          6.47          3.87         2.13 o
   2   8   5          2.59          0.00         4.26 o
   3   8   5          0.79          1.51         5.33 o
   4   8   5         10.05         12.85         2.60 o
   5   8   5          0.12         -4.41         5.37 o
   6   8   5          1.31          2.90         2.47 o
   7   8   5          2.16          7.64         2.86 o
  -7   9   5          7.31          2.33         3.20 o
  -6   9   5          2.36         -3.94         7.37 o
  -5   9   5          1.93          0.00         2.60 o
  -4   9   5         42.39         42.99         3.69 o
  -3   9   5         88.05         99.08         4.80 o
  -2   9   5         20.38         19.72         2.71 o
  -1   9   5         22.04         24.65         2.84 o
   0   9   5         23.91         22.81         2.87 o
   1   9   5          2.53          5.20         2.19 o
   2   9   5          0.01         -5.52         5.74 o
   3   9   5          0.94         -6.21         6.21 o
   4   9   5          0.54         -5.88         5.88 o
   5   9   5          9.94         14.35         3.03 o
   6   9   5          1.99         -3.12         6.98 o
  -7  10   5          1.08         -2.31         8.79 o
  -6  10   5          6.81          6.40         9.42 o
  -5  10   5          4.18          1.98         6.58 o
  -4  10   5         14.99         15.84         2.90 o
  -3  10   5         29.72         37.77         3.70 o
  -2  10   5          0.80          2.99         2.08 o
  -1  10   5          0.15         -5.85         6.42 o
   0  10   5         10.18         11.11         2.62 o
   1  10   5          0.04         -3.38         4.78 o
   2  10   5          0.19         -6.81         6.81 o
   3  10   5          1.52         -6.96         6.96 o
   4  10   5          0.30         -5.82         6.72 o
   5  10   5          3.21         -4.16         6.89 o
   6  10   5          0.00         -6.73         7.77 o
  -6  11   5          0.35          4.82         2.59 o
  -5  11   5          2.04         -7.42         7.42 o
  -4  11   5          0.07         -7.37         7.37 o
  -3  11   5          1.34          5.37         2.44 o
  -2  11   5         44.40         51.99         4.01 o
  -1  11   5          0.06          1.86         6.16 o
   0  11   5          3.85          2.47         2.38 o
   1  11   5          0.24          1.88         6.22 o
   2  11   5         12.07         11.09         3.28 o
   3  11   5         11.36          2.01         8.64 o
   4  11   5          0.80         -6.79         6.79 o
   5  11   5          0.20         -7.40         7.40 o
  -4  12   5         14.16          5.60         8.16 o
  -3  12   5          2.16         -9.06         9.06 o
  -2  12   5          0.10         -5.22         6.85 o
  -1  12   5          0.76          5.14         6.58 o
   0  12   5          0.68          0.34         2.66 o
   1  12   5          4.90          5.18         7.55 o
   2  12   5          3.08          3.19         8.03 o
   3  12   5          0.79          2.21         6.80 o
  -2  13   5          0.88         -4.60         5.87 o
  -1  13   5          2.25          1.70         2.76 o
   0  13   5          1.86         -4.53         8.00 o
   1  13   5          2.17         -5.72         9.77 o
 -10   0   6         10.49         10.03         3.34 o
  -8   0   6         10.82         11.83         2.86 o
  -6   0   6          0.21          0.00         1.98 o
  -4   0   6          0.27          1.54         3.44 o
  -2   0   6        340.22        425.45        10.35 o
   0   0   6        616.04        710.25        18.25 o
   2   0   6        554.52        561.76        12.94 o
   4   0   6          4.08          2.83         4.97 o
   6   0   6         37.14         31.47         3.07 o
   8   0   6          5.88         -2.87         7.95 o
 -10   1   6         11.94         12.49         3.39 o
  -9   1   6          2.80          9.22         2.40 o
  -8   1   6          5.48          9.28         2.18 o
  -7   1   6          0.44         -1.53         5.51 o
  -6   1   6         23.82         27.25         2.77 o
  -5   1   6          3.62         -2.35         5.26 o
  -4   1   6         92.30         95.60         3.49 o
  -3   1   6        771.47        760.53        21.42 o
  -2   1   6        174.02        204.94         6.00 o
  -1   1   6        900.99        968.75        21.82 o
   0   1   6       2581.16       2973.09        37.74 o
   1   1   6          8.79         14.29         1.86 o
   2   1   6        354.57        369.56        10.82 o
   3   1   6          1.96         -3.98         3.98 o
   4   1   6          1.63          0.57         4.46 o
   5   1   6         65.81         63.79         3.61 o
   6   1   6          2.84          0.12         2.31 o
   7   1   6          2.48         -0.85         5.80 o
   8   1   6          0.10         -4.80         6.30 o
   9   1   6          7.84          1.09        10.04 o
 -10   2   6          0.07          3.96         2.67 o
  -9   2   6         10.28         15.35         2.93 o
  -8   2   6         34.33         35.92         3.24 o
  -7   2   6         12.24         12.18         2.37 o
  -6   2   6          0.05         -4.79         5.52 o
  -5   2   6          9.56          7.84         1.87 o
  -4   2   6         10.47         10.33         1.83 o
  -3   2   6         25.57         30.92         2.18 o
  -2   2   6        113.32        123.70         3.89 o
  -1   2   6       1510.40       1638.08        28.28 o
   0   2   6        392.64        445.90        10.70 o
   1   2   6        890.38        902.36        23.39 o
   2   2   6         76.23         73.68         3.22 o
   3   2   6         84.67         80.90         3.35 o
   4   2   6        118.89        109.48         4.31 o
   5   2   6         57.61         60.08         3.61 o
   6   2   6          0.76         -0.13         2.07 o
   7   2   6         63.73         61.26         4.23 o
   8   2   6         14.94          2.92         8.09 o
   9   2   6          0.15         -2.20         8.39 o
 -10   3   6          0.01          2.31         6.52 o
  -9   3   6         12.53          9.72         3.11 o
  -8   3   6          1.05          2.72         6.07 o
  -7   3   6          3.46         -5.71         5.71 o
  -6   3   6         52.20         54.59         3.62 o
  -5   3   6         64.72         54.55         3.31 o
  -4   3   6         51.34         52.70         3.01 o
  -3   3   6        242.26        239.92         7.58 o
  -2   3   6        339.60        355.62        10.45 o
  -1   3   6        280.66        294.25         9.22 o
   0   3   6         67.12         65.71         2.85 o
   1   3   6         95.19        111.13         3.65 o
   2   3   6        206.32        224.34         6.53 o
   3   3   6         69.72         58.39         3.15 o
   4   3   6         27.43         26.37         2.64 o
   5   3   6          2.51          0.00         5.06 o
   6   3   6          6.46          5.58         2.16 o
   7   3   6         75.63         82.95         4.62 o
   8   3   6          1.26          1.99         6.14 o
   9   3   6          3.17         -4.49         7.94 o
  -9   4   6         21.29         22.99         3.35 o
  -8   4   6          4.34          6.71         2.60 o
  -7   4   6          5.04          7.48         2.33 o
  -6   4   6        150.12        128.43         5.12 o
  -5   4   6        112.15        115.79         4.55 o
  -4   4   6        221.79        225.72         7.14 o
  -3   4   6         17.60         13.20         1.95 o
  -2   4   6         43.50         41.06         2.56 o
  -1   4   6         96.25        100.15         3.47 o
   0   4   6         76.62         75.93         3.00 o
   1   4   6         46.82         43.84         2.83 o
   2   4   6         48.26         48.06         3.00 o
   3   4   6         12.58         14.25         2.25 o
   4   4   6          0.99          1.50         1.92 o
   5   4   6         15.78         14.06         2.69 o
   6   4   6         94.69         91.39         4.57 o
   7   4   6          5.59         16.86         3.10 o
   8   4   6          0.66          3.08         6.41 o
   9   4   6          0.03          2.88         2.68 o
  -9   5   6          8.66          4.36         7.40 o
  -8   5   6         23.66         26.81         3.37 o
  -7   5   6          7.12          7.11         2.47 o
  -6   5   6          3.14          0.78         5.46 o
  -5   5   6         52.47         19.08         4.72 o
  -4   5   6         37.14         34.02         2.86 o
  -3   5   6         14.95         10.77         2.10 o
  -2   5   6          7.33         -2.75         2.75 o
  -1   5   6         26.60         24.36         2.50 o
   0   5   6          5.14          6.91         1.78 o
   1   5   6        342.14        323.51         9.56 o
   2   5   6          8.70          4.53         1.93 o
   3   5   6        235.12        229.94         6.57 o
   4   5   6         39.04         42.02         3.25 o
   5   5   6         41.67         40.51         3.49 o
   6   5   6          0.39         -5.10         6.25 o
   7   5   6         25.82         18.70         3.44 o
   8   5   6         11.46         14.72         3.33 o
  -9   6   6          2.32          6.45         2.85 o
  -8   6   6         10.41         12.27         3.10 o
  -7   6   6          6.50          5.52         7.12 o
  -6   6   6         31.63         30.14         3.27 o
  -5   6   6          1.62          1.00         2.02 o
  -4   6   6         34.99         37.59         2.99 o
  -3   6   6          8.04          8.44         2.25 o
  -2   6   6         52.95         44.71         3.36 o
  -1   6   6         34.54         41.21         2.84 o
   0   6   6          7.82         12.13         2.17 o
   1   6   6         50.06         48.92         3.20 o
   2   6   6          0.91          0.00         5.36 o
   3   6   6         53.34         51.61         3.45 o
   4   6   6         18.05         14.51         2.53 o
   5   6   6         26.54         23.12         3.06 o
   6   6   6         12.52         14.97         2.76 o
   7   6   6         31.89         34.61         4.01 o
   8   6   6         43.15         52.97         4.53 o
  -8   7   6          0.01          2.16         5.50 o
  -7   7   6         18.20         16.43         3.38 o
  -6   7   6         26.99         23.36         3.29 o
  -5   7   6          8.06         -0.81         5.91 o
  -4   7   6         46.06         52.34         3.75 o
  -3   7   6         40.51         44.10         3.26 o
  -2   7   6          0.41          1.34         4.44 o
  -1   7   6         22.00         25.30         2.74 o
   0   7   6          1.59          0.65         5.32 o
   1   7   6          5.45          5.20         2.10 o
   2   7   6         74.18         76.14         3.85 o
   3   7   6         52.15         53.97         3.65 o
   4   7   6          0.29         -3.19         4.06 o
   5   7   6         14.55         11.73         2.76 o
   6   7   6          0.21         -6.75         6.75 o
   7   7   6          9.37          9.66         3.17 o
  -8   8   6          3.79          7.04         2.80 o
  -7   8   6          1.37          9.02         2.57 o
  -6   8   6          1.65          0.00         5.71 o
  -5   8   6          2.37          1.76         5.82 o
  -4   8   6          0.73         -1.63         5.17 o
  -3   8   6          2.82          2.82         2.24 o
  -2   8   6         17.30         15.01         2.83 o
  -1   8   6        140.56        151.48         5.56 o
   0   8   6          6.88         10.55         2.31 o
   1   8   6          0.63         -0.49         2.36 o
   2   8   6         24.54         20.45         2.85 o
   3   8   6          9.79          7.38         2.63 o
   4   8   6          8.31          9.35         2.61 o
   5   8   6          2.56         -6.27         6.27 o
   6   8   6          1.21          0.00         6.61 o
   7   8   6          8.00          5.96         3.07 o
  -7   9   6          0.94         -5.99         5.99 o
  -6   9   6          0.00          3.08         6.41 o
  -5   9   6          1.48          1.90         6.73 o
  -4   9   6          2.83          8.18         2.47 o
  -3   9   6          0.89         -1.69         5.35 o
  -2   9   6         13.51         14.94         2.87 o
  -1   9   6          0.00         -3.99         5.59 o
   0   9   6         81.44         90.43         4.80 o
   1   9   6         18.78         15.39         2.83 o
   2   9   6         23.01         30.87         3.28 o
   3   9   6         14.52          2.64         7.32 o
   4   9   6          6.00          4.69         7.20 o
   5   9   6          0.20          0.00         6.53 o
   6   9   6          0.28          3.28         5.01 o
  -6  10   6          0.68         -0.55         3.01 o
  -5  10   6          2.78          6.03         2.79 o
  -4  10   6          2.85          0.00         6.32 o
  -3  10   6          0.53          1.86         5.73 o
  -2  10   6          0.02          1.80         2.41 o
  -1  10   6          3.29          6.77         2.51 o
   0  10   6         63.29         68.71         4.49 o
   1  10   6         13.63          9.39         3.02 o
   2  10   6          1.14          0.00         7.49 o
   3  10   6          1.16          2.41         2.44 o
   4  10   6          0.56         -3.06         6.84 o
   5  10   6          4.98          9.81         2.88 o
  -5  11   6          0.00          4.49         7.11 o
  -4  11   6          0.76         -9.29         9.29 o
  -3  11   6          2.04         -1.02         5.50 o
  -2  11   6          4.42          6.44         2.76 o
  -1  11   6         12.68         12.83         2.76 o
   0  11   6         15.83          4.54         3.94 o
   1  11   6          7.56          2.96         8.87 o
   2  11   6         58.53         75.60         5.04 o
   3  11   6          3.24         -4.22         8.30 o
   4  11   6          0.94         -0.18         2.79 o
  -3  12   6          6.20          6.71         3.20 o
  -2  12   6          0.62          0.00         7.06 o
  -1  12   6          0.14          2.50         2.29 o
   0  12   6          1.01         -6.43         6.94 o
   1  12   6         12.27          4.34         9.82 o
   2  12   6          2.61          4.44         7.03 o
   3  12   6          0.41         -3.46         9.14 o
  -9   0   7          0.39         -2.06         6.01 o
  -7   0   7          0.91          2.43         5.06 o
  -5   0   7          7.80          3.84         4.95 o
  -3   0   7        142.99        139.93         4.31 o
  -1   0   7         41.75         41.01         2.30 o
   1   0   7        533.72        553.82        13.58 o
   3   0   7        641.11        594.03        15.46 o
   5   0   7         61.44         62.07         3.95 o
   7   0   7         31.59         29.37         3.23 o
   9   0   7          3.05         14.53         2.80 o
  -9   1   7         11.15         12.07         3.21 o
  -8   1   7          4.51          7.65         2.38 o
  -7   1   7         14.25         17.10         2.53 o
  -6   1   7         76.30         67.73         4.17 o
  -5   1   7         10.30         11.28         2.01 o
  -4   1   7         43.08         41.00         2.89 o
  -3   1   7          0.20          1.58         3.29 o
  -2   1   7        265.84        290.16         9.63 o
  -1   1   7         62.12         75.20         2.98 o
   0   1   7          0.41          5.66         1.70 o
   1   1   7          1.09          4.81         1.57 o
   2   1   7        145.34        133.90         4.25 o
   3   1   7         56.77         55.06         3.19 o
   4   1   7        341.04        326.56         8.88 o
   5   1   7         72.92         73.68         4.13 o
   7   1   7          0.37          6.66         2.97 o
   8   1   7          0.04         -4.09         7.24 o
   9   1   7          0.26          4.60         6.71 o
  -9   2   7         23.48         30.03         3.52 o
  -8   2   7          4.35          0.00         7.21 o
  -7   2   7          7.58          9.66         2.41 o
  -6   2   7         65.10         76.75         3.97 o
  -5   2   7          6.24          5.60         2.13 o
  -4   2   7         91.39         83.41         3.70 o
  -3   2   7         16.30         17.73         2.11 o
  -2   2   7         52.13         43.47         2.81 o
  -1   2   7        148.11        145.01         4.10 o
   0   2   7        257.96        261.55         7.42 o
   1   2   7         92.37         93.42         3.65 o
   2   2   7         51.04         47.87         3.00 o
   3   2   7         15.52          4.12         5.42 o
   4   2   7        119.39        104.34         4.52 o
   5   2   7         38.49         37.19         3.50 o
   6   2   7         32.94         32.62         3.49 o
   7   2   7          2.45          2.76         7.98 o
   8   2   7          0.16          1.04         6.30 o
  -9   3   7          0.33          2.14         6.59 o
  -8   3   7          0.48          0.64         2.54 o
  -6   3   7         11.91          2.28         6.31 o
  -5   3   7         43.86         41.04         3.18 o
  -4   3   7        202.12        176.86         5.63 o
  -3   3   7        235.18        256.21         8.38 o
  -2   3   7        172.15        171.56         5.18 o
  -1   3   7          9.69          6.18         1.82 o
   0   3   7          0.35         -1.54         3.67 o
   1   3   7         91.58         85.95         3.64 o
   2   3   7         24.95         28.21         2.34 o
   3   3   7        151.23        142.18         4.84 o
   4   3   7        276.60        257.89         6.71 o
   5   3   7          2.72          4.89         2.39 o
   6   3   7         41.57         46.69         3.88 o
   7   3   7         46.60         45.74         4.10 o
   8   3   7          2.65         -1.06         6.77 o
  -8   4   7         12.07         14.59         3.08 o
  -7   4   7         40.43         50.21         3.81 o
  -6   4   7         84.63         76.35         4.48 o
  -5   4   7         46.14         42.16         3.12 o
  -4   4   7         25.36         27.58         2.81 o
  -3   4   7        338.43        330.25         9.84 o
  -2   4   7          2.55          4.74         1.83 o
  -1   4   7          0.02         -3.86         4.45 o
   0   4   7          3.84          1.65         5.14 o
   1   4   7         33.18         34.75         2.70 o
   2   4   7         33.20         34.84         2.69 o
   3   4   7          4.09         -1.94         5.37 o
   4   4   7          4.27         -2.12         5.35 o
   5   4   7        131.07        126.69         5.28 o
   6   4   7         23.21         29.22         3.62 o
   7   4   7          7.94          3.89         8.15 o
   8   4   7         10.63          4.71         3.18 o
  -9   5   7          6.26          1.14         7.96 o
  -8   5   7          0.04         -1.02         6.05 o
  -7   5   7          7.19          7.82         2.72 o
  -6   5   7         15.55         10.12         2.52 o
  -5   5   7         17.74         16.12         2.85 o
  -4   5   7         58.77         62.09         3.81 o
  -3   5   7        284.92        270.51         8.24 o
  -2   5   7         66.83         61.83         3.53 o
  -1   5   7         37.72         42.23         3.01 o
   0   5   7         42.05         36.22         2.96 o
   1   5   7          0.28         -2.44         5.04 o
   2   5   7        248.44        231.49         6.73 o
   3   5   7         37.11         37.08         3.17 o
   4   5   7         19.60         21.74         2.79 o
   5   5   7          1.16          7.28         2.44 o
   6   5   7         71.05         72.62         4.54 o
   7   5   7         91.13         98.37         5.62 o
   8   5   7          6.14         -3.38         8.94 o
  -8   6   7         17.12         16.58         3.42 o
  -7   6   7          8.03         -3.23         3.23 o
  -6   6   7         32.06         33.44         3.33 o
  -5   6   7         47.40         46.57         3.70 o
  -4   6   7         77.16         78.28         4.31 o
  -3   6   7          9.68         12.56         2.67 o
  -2   6   7         37.88         26.85         3.15 o
  -1   6   7        471.64        454.84        12.42 o
   0   6   7        108.06        109.26         4.71 o
   1   6   7          7.77          7.30         2.36 o
   2   6   7         11.49         16.54         2.43 o
   3   6   7          0.12         -5.87         5.87 o
   4   6   7         44.60         39.16         3.25 o
   5   6   7          0.15         -7.80         7.80 o
   6   6   7          7.95          5.76         7.05 o
   7   6   7         40.82         54.22         4.64 o
  -8   7   7          0.75         -3.37         6.46 o
  -7   7   7          4.24          5.12         6.56 o
  -6   7   7          7.12          7.65         2.60 o
  -5   7   7          8.10          2.59         7.77 o
  -4   7   7          1.39         -0.13         2.29 o
  -3   7   7         30.20         32.18         3.28 o
  -2   7   7        257.64        234.15         6.76 o
  -1   7   7         72.00         65.90         4.22 o
   0   7   7         20.89         16.31         2.84 o
   1   7   7         19.39         22.56         2.96 o
   2   7   7         30.71         31.78         3.13 o
   3   7   7         20.76         20.89         3.04 o
   4   7   7         44.39         41.13         3.78 o
   5   7   7         21.15         21.07         3.32 o
   6   7   7          5.23          3.05         5.83 o
   7   7   7          2.32          3.35         8.42 o
  -7   8   7          9.43          4.35         7.85 o
  -6   8   7          4.99          0.00         7.36 o
  -5   8   7          0.06         -2.79         4.83 o
  -4   8   7          0.78          4.35         5.57 o
  -3   8   7          2.33         -0.82         7.23 o
  -2   8   7         48.30         39.83         3.52 o
  -1   8   7          0.10          2.33         6.18 o
   0   8   7         92.53         97.71         4.70 o
   1   8   7        162.80        161.29         6.17 o
   2   8   7        134.01        147.39         5.80 o
   3   8   7          2.05         -0.86         7.29 o
   4   8   7          1.42          3.69         2.32 o
   5   8   7          1.66          4.97         6.37 o
   6   8   7          4.82         -2.16         8.22 o
  -6   9   7          0.27          0.90         2.51 o
  -5   9   7          0.01         -1.00         5.40 o
  -4   9   7          1.12         -2.83         5.42 o
  -3   9   7          0.15          0.90         5.01 o
  -2   9   7          0.00          0.58         2.42 o
  -1   9   7        132.56        146.90         5.90 o
   0   9   7        206.52        209.79         7.21 o
   1   9   7          3.64         -2.60         6.19 o
   2   9   7          7.86          4.48         6.52 o
   3   9   7         10.51          7.67         2.87 o
   4   9   7          0.29          2.99         5.72 o
   5   9   7          0.89         -2.14         7.24 o
   6   9   7          0.28         -8.07         8.85 o
  -6  10   7          0.12          0.00         6.33 o
  -5  10   7          0.45         -1.08         6.41 o
  -4  10   7          6.25          8.04         2.77 o
  -3  10   7          5.15          4.91         8.28 o
  -2  10   7          0.28         -6.39         6.39 o
  -1  10   7          7.09          9.22         2.91 o
   0  10   7          5.27          8.90         2.82 o
   1  10   7          0.04         -3.80         7.48 o
   2  10   7         12.41         16.31         3.01 o
   3  10   7         17.33         20.77         3.60 o
   4  10   7          1.27         -6.38         6.38 o
   5  10   7          1.22         -6.89         8.44 o
  -4  11   7          0.80         -3.35         6.41 o
  -3  11   7          2.98          5.36         8.65 o
  -2  11   7          4.84          3.13         7.00 o
  -1  11   7          2.22          3.08         5.91 o
   0  11   7          9.52          9.93         3.35 o
   1  11   7         74.20         78.95         5.59 o
   2  11   7         10.66          2.14         8.42 o
   3  11   7          0.69         -7.12         7.12 o
  -2  12   7          2.16          1.14         7.99 o
  -1  12   7          2.70         -3.38         8.50 o
   0  12   7          1.62         -2.25         6.56 o
   1  12   7          3.11          5.13         3.53 o
  -8   0   8         10.24          8.57         2.71 o
  -6   0   8        806.11        843.16        21.76 o
  -4   0   8         34.54         31.94         2.74 o
  -2   0   8         83.12         95.47         3.73 o
   0   0   8        132.24        131.48         4.27 o
   2   0   8        330.31        316.22         9.32 o
   4   0   8        380.60        378.66        11.94 o
   6   0   8         88.83         97.06         4.87 o
   8   0   8         24.52         25.42         4.13 o
  -9   1   8          0.01          4.36         2.55 o
  -8   1   8          9.87         -6.82         9.19 o
  -7   1   8          0.43          0.87         6.11 o
  -6   1   8         41.99         47.29         3.88 o
  -5   1   8          5.14         10.38         2.41 o
  -4   1   8         39.03         34.77         3.06 o
  -3   1   8         10.33         11.46         1.99 o
  -2   1   8        116.62        120.54         4.08 o
  -1   1   8          0.77         -0.55         5.00 o
   0   1   8         58.00         55.34         3.14 o
   1   1   8         36.01         35.56         2.63 o
   2   1   8        268.56        246.18         7.55 o
   3   1   8          0.10          3.56         2.40 o
   4   1   8        413.55        402.48        12.20 o
   5   1   8        314.00        294.72         7.92 o
   6   1   8          0.47         -7.01         7.33 o
   7   1   8          2.38          3.91         7.06 o
   8   1   8          0.15          1.82         2.63 o
  -9   2   8          0.04          2.20         2.58 o
  -8   2   8          2.66          2.63         2.78 o
  -7   2   8         48.69         42.82         3.95 o
  -6   2   8         10.21          4.78         7.31 o
  -5   2   8        123.44        125.13         5.05 o
  -4   2   8        391.51        387.66        11.14 o
  -3   2   8         97.33         99.42         3.96 o
  -2   2   8         78.82         74.83         3.64 o
  -1   2   8         16.40         15.13         2.13 o
   0   2   8          3.94          1.69         4.69 o
   1   2   8         20.00         17.04         2.41 o
   2   2   8          4.00          3.07         4.47 o
   3   2   8        603.45        556.54        16.86 o
   4   2   8         52.86         49.99         3.67 o
   5   2   8          4.06          2.40         6.04 o
   6   2   8        103.99        107.34         5.31 o
   7   2   8          0.02          6.78         2.62 o
   8   2   8          0.16          3.32         6.91 o
  -9   3   8         14.11         19.47         3.56 o
  -8   3   8          7.95         13.12         2.88 o
  -7   3   8         10.05         12.41         2.79 o
  -6   3   8         56.58         52.46         3.60 o
  -5   3   8        158.32        155.79         5.60 o
  -4   3   8          4.66         -5.47         5.96 o
  -3   3   8         80.18         93.58         3.93 o
  -2   3   8        144.31        132.92         4.75 o
  -1   3   8         19.49         16.68         2.35 o
   0   3   8         23.58         21.30         2.35 o
   1   3   8         50.06         51.27         3.18 o
   2   3   8        287.69        245.51         8.13 o
   3   3   8         56.42         50.74         3.71 o
   4   3   8         65.87         62.78         3.98 o
   5   3   8         86.09         89.14         4.96 o
   6   3   8        106.19        110.75         5.40 o
   7   3   8         14.48          2.03         9.06 o
   8   3   8          0.05         18.80         3.47 o
  -9   4   8          8.02         -2.31         7.82 o
  -8   4   8          3.73          5.02         2.87 o
  -7   4   8          1.09          3.44         2.16 o
  -6   4   8         23.34         21.70         2.90 o
  -5   4   8        106.65        110.27         4.99 o
  -4   4   8         94.40         87.60         4.47 o
  -3   4   8         91.77         80.03         4.24 o
  -2   4   8        151.82        149.92         5.05 o
  -1   4   8        120.64        115.10         4.52 o
   0   4   8         37.78         33.64         3.02 o
   1   4   8        129.12        115.82         4.78 o
   2   4   8        199.00        176.76         5.76 o
   3   4   8          3.71          2.51         2.32 o
   4   4   8         47.09         43.11         3.65 o
   5   4   8         53.95         61.62         3.93 o
   6   4   8          1.77          0.94         6.18 o
   7   4   8          6.03          6.26         3.01 o
  -8   5   8          2.15          4.31         6.82 o
  -6   5   8         14.30         15.44         2.70 o
  -5   5   8          0.37          4.08         5.23 o
  -4   5   8         78.64         69.53         4.30 o
  -3   5   8        162.04        159.05         5.68 o
  -2   5   8         71.74         65.25         3.96 o
  -1   5   8         20.37          4.66         7.32 o
   0   5   8         20.59         26.97         2.70 o
   1   5   8         22.11         18.52         2.93 o
   2   5   8         35.74         37.68         3.32 o
   3   5   8          0.03          2.28         4.74 o
   4   5   8          2.08          1.78         2.44 o
   5   5   8          0.97         -5.36         5.79 o
   6   5   8         12.22         12.10         3.29 o
   7   5   8         13.57         18.03         3.44 o
  -8   6   8          0.15         -6.75         6.75 o
  -7   6   8          6.99          9.05         3.01 o
  -6   6   8          7.08          6.41         2.89 o
  -5   6   8         35.27         32.90         3.22 o
  -4   6   8          1.04          4.03         5.53 o
  -3   6   8         18.68         19.55         2.85 o
  -2   6   8        165.84        165.74         5.70 o
  -1   6   8        147.65        143.83         5.42 o
   0   6   8          4.58         -0.72         6.04 o
   1   6   8         68.61         66.79         4.06 o
   2   6   8        120.17        122.89         5.12 o
   3   6   8         28.96         23.72         3.21 o
   4   6   8          0.01         -0.58         2.19 o
   5   6   8          1.65         13.03         2.69 o
   6   6   8          1.87          5.14         7.49 o
   7   6   8          0.25          3.39         6.48 o
  -7   7   8         22.62         25.40         3.98 o
  -6   7   8          0.02         -1.99         6.75 o
  -5   7   8          0.03          0.00         5.05 o
  -4   7   8          0.16          5.04         2.20 o
  -3   7   8         62.03         60.43         4.00 o
  -2   7   8         67.58         71.42         4.27 o
  -1   7   8          2.25         -7.28         7.28 o
   0   7   8         72.51         83.83         4.57 o
   1   7   8          1.45         -3.17         5.92 o
   2   7   8          0.64          4.11         5.26 o
   3   7   8          3.19         -3.10         3.10 o
   4   7   8          0.23          1.08         2.24 o
   5   7   8          4.08          6.32         2.49 o
   6   7   8          1.64          5.78         2.48 o
  -7   8   8          3.98         -2.29         7.76 o
  -6   8   8          6.85          1.06         8.67 o
  -5   8   8          5.01          7.24         2.92 o
  -4   8   8         10.59          3.72         8.11 o
  -3   8   8          9.06         14.92         2.87 o
  -2   8   8          5.29          5.14         2.43 o
  -1   8   8          3.13          6.74         2.41 o
   0   8   8         17.06         17.29         2.95 o
   1   8   8         25.85         26.46         3.32 o
   2   8   8          2.12          2.66         6.70 o
   3   8   8          2.93          1.86         7.34 o
   4   8   8          0.13         -5.94         6.42 o
   5   8   8          1.01         -1.06         6.80 o
   6   8   8          0.38          2.30         7.08 o
  -6   9   8          6.99         14.90         3.11 o
  -5   9   8          0.66         -7.27         7.27 o
  -4   9   8         13.03          7.03         8.92 o
  -3   9   8          1.53          0.96         4.80 o
  -2   9   8          0.48         -2.80         5.82 o
  -1   9   8         12.48         14.68         2.83 o
   0   9   8          1.40          5.81         2.63 o
   1   9   8         15.92         17.10         3.41 o
   2   9   8          2.80          3.53         2.80 o
   3   9   8          5.27          3.02         3.13 o
   4   9   8          6.71         11.34         3.09 o
   5   9   8          2.60         -4.54         6.42 o
  -5  10   8          0.55         -1.14         6.76 o
  -4  10   8          1.10         -2.17         8.68 o
  -3  10   8          0.00          3.13         6.51 o
  -2  10   8          2.73          4.06         6.88 o
  -1  10   8          5.78          3.00         6.71 o
   1  10   8          9.64         14.38         3.05 o
   2  10   8          8.09          5.22         7.60 o
   3  10   8          1.18         -2.17         5.75 o
   4  10   8          0.56          2.29         6.47 o
  -3  11   8          0.01         -3.40         8.55 o
  -2  11   8          1.15         -6.05         6.05 o
  -1  11   8          1.08          4.36         7.39 o
   0  11   8          0.26         -5.45         8.09 o
   1  11   8          6.71          6.45         3.18 o
   2  11   8          2.18          3.40         3.00 o
  -9   0   9          0.80         -3.44         8.19 o
  -7   0   9        351.13        353.22        10.09 o
  -5   0   9         27.72         34.46         3.46 o
  -3   0   9          0.22          1.34         5.52 o
  -1   0   9        327.86        325.35        10.15 o
   1   0   9          1.81         -4.73         4.73 o
   3   0   9         65.90         64.30         4.12 o
   5   0   9        111.59        101.92         5.01 o
   7   0   9          0.12          4.74         2.63 o
  -9   1   9          2.92         -2.30         7.28 o
  -8   1   9          5.01          5.02         3.08 o
  -7   1   9          4.52         -8.55         8.55 o
  -6   1   9         57.68         64.77         4.65 o
  -5   1   9        501.16        536.40        14.27 o
  -4   1   9        104.05         97.36         4.64 o
  -3   1   9        288.37        290.15         9.74 o
  -2   1   9         96.22         93.27         4.20 o
  -1   1   9          7.47          6.08         2.36 o
   0   1   9         53.50         57.92         3.40 o
   1   1   9         13.90          3.89         7.27 o
   2   1   9        373.29        348.78        11.15 o
   3   1   9         62.67         52.81         4.29 o
   4   1   9         45.57         44.65         3.66 o
   5   1   9         44.63         37.95         3.80 o
   6   1   9          5.65          8.75         2.79 o
   7   1   9          1.17         -3.17         6.60 o
  -8   2   9         18.59         15.95         3.60 o
  -7   2   9          8.79          9.84         3.17 o
  -6   2   9        313.55        321.52         8.53 o
  -5   2   9        176.54        178.84         6.33 o
  -4   2   9        167.08        157.16         5.78 o
  -3   2   9         92.87         88.79         4.44 o
  -2   2   9         38.74         41.58         3.18 o
  -1   2   9         52.78        -13.66        13.66 o
   0   2   9          2.69          1.29         5.32 o
   1   2   9         42.57         37.31         3.29 o
   2   2   9        315.48        297.38        10.54 o
   3   2   9        162.27        154.75         5.51 o
   4   2   9         17.34         21.70         3.04 o
   5   2   9         11.12         10.55         2.92 o
   6   2   9         19.07         24.52         3.19 o
   7   2   9          0.89          1.60         2.56 o
  -8   3   9         22.73         21.64         3.87 o
  -7   3   9         63.86         76.92         5.12 o
  -6   3   9          3.60          3.55         6.40 o
  -5   3   9          3.84         -3.26         6.42 o
  -4   3   9          0.32          0.00         5.86 o
  -3   3   9         94.88         92.85         4.69 o
  -2   3   9         80.25         69.55         3.87 o
  -1   3   9          5.00         -6.01         6.44 o
   0   3   9        130.74        139.67         5.02 o
   1   3   9        223.58        207.89         6.42 o
   2   3   9          5.83          7.90         2.69 o
   3   3   9         43.47         40.16         3.37 o
   4   3   9          0.96         -6.76         6.76 o
   5   3   9          5.36          0.90         6.31 o
   6   3   9          0.01         -3.96         7.00 o
   7   3   9          1.84          2.18         6.17 o
  -8   4   9          4.01          7.72         9.42 o
  -7   4   9          2.34          6.69         2.77 o
  -6   4   9          0.43          3.67         5.81 o
  -5   4   9         27.44         22.98         3.40 o
  -4   4   9        295.78        277.14         7.62 o
  -3   4   9        120.92        120.72         4.95 o
  -2   4   9         40.85         36.31         3.30 o
  -1   4   9        168.22        163.14         5.68 o
   0   4   9          9.64          0.70         6.47 o
   1   4   9        667.70        591.07        18.23 o
   2   4   9          0.66          0.88         2.47 o
   3   4   9          6.11          7.04         2.56 o
   4   4   9         28.71         32.72         3.25 o
   5   4   9          2.79          2.80         6.25 o
   6   4   9          3.94          6.80         2.69 o
   7   4   9          2.26         -5.60         6.82 o
  -8   5   9          9.38         11.60         3.37 o
  -7   5   9          6.20          9.73         3.11 o
  -6   5   9         10.01          7.66         2.90 o
  -5   5   9          0.31          0.00         6.14 o
  -4   5   9         12.11          9.11         2.66 o
  -3   5   9          2.29         -4.71         5.43 o
  -2   5   9        101.85        103.75         4.89 o
  -1   5   9         77.48         74.03         4.33 o
   0   5   9         93.08         92.98         4.59 o
   1   5   9         38.61         34.68         3.35 o
   2   5   9         24.13         27.54         3.06 o
   3   5   9          2.01          1.67         4.73 o
   4   5   9          8.57         13.15         2.71 o
   5   5   9          0.01         -0.16         2.74 o
   6   5   9          1.63         -3.18         6.61 o
  -7   6   9          3.98          3.27         6.26 o
  -6   6   9         11.60         10.72         2.89 o
  -5   6   9          1.93          2.80         2.26 o
  -4   6   9          4.14          0.00         6.79 o
  -3   6   9          7.78          8.34         2.66 o
  -2   6   9         40.18         38.78         3.39 o
  -1   6   9        206.21        212.24         7.24 o
   0   6   9         43.93         52.31         3.76 o
   1   6   9          0.41         -6.32         6.32 o
   2   6   9         59.45         67.88         4.32 o
   3   6   9         70.92         64.03         4.43 o
   4   6   9          0.58          1.89         5.82 o
   5   6   9          0.11         -0.34         2.45 o
   6   6   9          1.37         -7.41         7.41 o
  -7   7   9          0.20          0.00         7.42 o
  -6   7   9          0.31          5.30         6.79 o
  -5   7   9          0.86          0.99         4.95 o
  -4   7   9         12.50         12.60         3.06 o
  -3   7   9         26.37         27.92         3.46 o
  -2   7   9         48.48         49.90         3.95 o
  -1   7   9          3.11          0.85         4.73 o
   0   7   9         34.72         35.72         3.67 o
   1   7   9          0.24          4.33         6.31 o
   2   7   9          7.15          8.97         2.79 o
   3   7   9          4.21         -1.88         7.88 o
   4   7   9          2.37          5.34         2.66 o
   5   7   9          0.57          1.97         2.77 o
  -6   8   9          0.05          2.62         2.69 o
  -5   8   9          0.76         -4.22         7.46 o
  -4   8   9         26.01         30.95         3.62 o
  -3   8   9         25.78         27.74         3.77 o
  -2   8   9         28.28         33.43         3.62 o
  -1   8   9          3.87          0.92         7.15 o
   0   8   9          0.41          3.21         2.32 o
   1   8   9          3.23          1.71         2.49 o
   2   8   9         20.69         28.07         3.67 o
   3   8   9          0.02          1.01         7.05 o
   4   8   9          8.72         11.37         3.22 o
   5   8   9          7.19          4.74         3.22 o
  -5   9   9          2.87          5.26         3.28 o
  -4   9   9          9.55          9.64         3.21 o
  -3   9   9          0.55          2.06         7.71 o
  -2   9   9          9.12         10.69         3.24 o
  -1   9   9          1.23          0.00         5.93 o
   0   9   9          0.00         -1.98         7.14 o
   1   9   9         15.00         17.10         3.51 o
   2   9   9          2.14          1.04         6.30 o
   3   9   9         12.13         27.18         3.42 o
   4   9   9          0.81          2.28         7.55 o
  -4  10   9          1.76         -1.15         7.38 o
  -3  10   9          1.93          7.22         2.70 o
  -2  10   9          0.61          1.45         2.81 o
   0  10   9          2.85          4.82         2.92 o
   1  10   9          0.01          1.09         2.77 o
   2  10   9          0.32          0.00         7.74 o
  -8   0  10          7.55          3.32         7.90 o
  -6   0  10         11.10         10.93         2.79 o
  -4   0  10         61.62         64.01         4.28 o
  -2   0  10          2.24         -2.36         2.36 o
   0   0  10         36.70         37.92         3.22 o
   2   0  10        172.83        170.26         5.91 o
   4   0  10         34.12         37.65         3.44 o
   6   0  10          4.04          8.29         2.54 o
  -8   1  10          0.00          1.11         7.78 o
  -7   1  10         65.04         69.38         5.29 o
  -6   1  10         15.52         10.67         3.36 o
  -5   1  10         18.64         19.14         3.02 o
  -4   1  10          7.04          0.80         5.93 o
  -3   1  10         11.07         16.90         2.73 o
  -2   1  10          8.88          7.41         2.51 o
  -1   1  10          4.75          7.51         2.27 o
   0   1  10         30.83         30.63         3.30 o
   1   1  10         26.60         28.07         2.96 o
   2   1  10          0.55          1.79         2.18 o
   3   1  10         17.16         16.58         2.85 o
   4   1  10          0.19          1.02         2.21 o
   5   1  10          0.58          0.00         6.17 o
   6   1  10         14.44         19.60         3.58 o
   7   1  10          1.17         -3.43         7.13 o
  -8   2  10          4.28         -6.74         9.13 o
  -6   2  10         11.17          3.76         7.17 o
  -5   2  10          6.65          7.40         2.57 o
  -4   2  10         22.63         21.28         2.94 o
  -3   2  10         73.06         71.66         4.23 o
  -2   2  10         47.17         44.30         3.54 o
  -1   2  10          1.26         -1.46         2.29 o
   0   2  10         44.44         51.59         3.64 o
   1   2  10         18.39         14.11         2.73 o
   2   2  10         12.43         10.42         2.91 o
   3   2  10          7.95          7.46         2.69 o
   4   2  10          0.13         -5.34         5.77 o
   5   2  10          5.43          6.92         2.47 o
   6   2  10          8.82          2.11         6.99 o
   7   2  10          1.77         -6.93         8.00 o
  -8   3  10         45.25         43.69         4.95 o
  -7   3  10          0.24         -5.24         6.87 o
  -6   3  10          5.42         14.12         2.71 o
  -5   3  10          0.70         -2.68         6.74 o
  -4   3  10         19.81         19.36         3.05 o
  -3   3  10          6.02          5.68         2.59 o
  -2   3  10         27.93         27.67         3.13 o
  -1   3  10          5.35          3.01         6.02 o
   0   3  10         61.55         67.41         3.90 o
   1   3  10          9.08         10.29         2.74 o
   2   3  10         50.92         49.06         3.99 o
   3   3  10         38.38         36.31         3.52 o
   4   3  10         11.47          9.12         2.71 o
   5   3  10          8.60         10.69         2.64 o
   6   3  10          3.92         -7.52         9.43 o
  -7   4  10          0.06         -8.62         8.62 o
  -6   4  10          2.65         -5.96         6.88 o
  -5   4  10          3.12         -3.69         6.91 o
  -4   4  10         11.33          7.66         2.74 o
  -3   4  10          3.11         -2.47         7.14 o
  -2   4  10          2.37          5.18         2.33 o
  -1   4  10          8.11          4.18         2.68 o
   0   4  10        176.50        159.35         5.97 o
   1   4  10         37.76         44.99         3.70 o
   2   4  10          1.79         -3.34         6.89 o
   3   4  10         17.03         19.99         3.29 o
   4   4  10          0.47          3.46         2.33 o
   5   4  10          0.91         -1.02         6.51 o
   6   4  10          0.31         -3.82         3.82 o
  -7   5  10         10.30         -5.21         5.21 o
  -6   5  10          1.58          2.41         2.64 o
  -5   5  10         36.79         37.04         3.76 o
  -4   5  10         27.14         28.85         3.31 o
  -3   5  10          0.47          0.00         5.60 o
  -2   5  10         30.71         26.92         3.15 o
  -1   5  10          0.34         -3.30         6.17 o
   0   5  10          1.62          2.48         2.64 o
   1   5  10        123.70        128.23         5.51 o
   2   5  10         74.32         66.08         4.43 o
   3   5  10          3.83          4.15         2.78 o
   4   5  10         13.00         15.87         3.03 o
   5   5  10          0.67         -2.11         6.16 o
   6   5  10          1.46          3.43         7.14 o
  -6   6  10          8.29         16.01         3.14 o
  -5   6  10          0.58          0.00         7.00 o
  -4   6  10          6.11          6.84         2.76 o
  -3   6  10         26.84         24.34         3.39 o
  -2   6  10         29.00         28.19         3.81 o
  -1   6  10        131.13        126.30         5.85 o
   0   6  10         54.37         59.95         4.50 o
   1   6  10         10.59         13.38         2.96 o
   2   6  10         36.41         38.17         3.85 o
   3   6  10          4.64         -0.97         6.64 o
   4   6  10          0.82         -1.03         7.49 o
   5   6  10          2.30         -8.32         8.32 o
  -6   7  10         12.29          4.54        10.27 o
  -5   7  10          0.28         -2.13         6.74 o
  -4   7  10          0.10          4.04         5.35 o
  -3   7  10         31.10         30.37         3.74 o
  -2   7  10          9.35         11.47         3.08 o
  -1   7  10         75.77         70.84         5.07 o
   0   7  10        104.50        111.08         5.87 o
   1   7  10          6.79         14.39         2.57 o
   2   7  10          7.06          8.82         3.10 o
   3   7  10          0.23          5.98         2.80 o
   4   7  10          1.50         -0.18         2.76 o
  -5   8  10          3.89          8.85         2.91 o
  -4   8  10          0.10          1.07         6.54 o
  -3   8  10         27.04         33.09         3.96 o
  -2   8  10         16.43         23.84         3.67 o
  -1   8  10          9.02         -7.90         7.90 o
   0   8  10          4.36         -6.98         7.66 o
   1   8  10          0.01         -7.24         7.24 o
   2   8  10          0.13          3.13         6.52 o
   3   8  10         16.38         19.61         3.67 o
   4   8  10         11.68         15.50         3.62 o
  -4   9  10          0.01         -8.03         8.35 o
  -3   9  10         11.60         15.68         3.23 o
  -2   9  10         51.71         59.59         5.13 o
  -1   9  10          5.21          2.14         9.55 o
   0   9  10          0.31          4.28         6.77 o
   1   9  10          2.51          2.17         8.56 o
   2   9  10          0.01         -2.23         7.07 o
  -1  10  10          6.59          7.47         3.20 o
   0  10  10          0.83         -9.21         9.21 o
  -7   0  11         12.59         12.53         2.93 o
  -5   0  11         48.27         59.24         4.32 o
  -3   0  11        183.42        198.44         6.59 o
  -1   0  11         68.51         68.27         4.26 o
   1   0  11          0.02         -6.06         6.06 o
   3   0  11         22.85         28.19         3.14 o
   5   0  11          0.11         -2.08         7.06 o
  -7   1  11          9.69          1.09         8.55 o
  -6   1  11         24.77         32.54         3.81 o
  -5   1  11         12.74         13.98         3.12 o
  -4   1  11         12.13          7.24         3.12 o
  -3   1  11         46.53         44.98         3.83 o
  -2   1  11         18.87         19.26         2.71 o
  -1   1  11        118.41        108.64         4.85 o
   0   1  11         62.01         56.90         3.99 o
   1   1  11          0.93         -6.03         6.03 o
   2   1  11          0.85         -4.31         6.03 o
   3   1  11          1.14         -1.82         5.30 o
   4   1  11          4.55          0.97         6.79 o
   5   1  11          1.14         -3.14         7.46 o
   6   1  11          3.02          1.13         7.43 o
  -7   2  11          0.14          3.32         7.43 o
  -6   2  11          0.31          1.02         7.17 o
  -5   2  11          0.26          3.50         2.49 o
  -4   2  11          0.13          0.00         4.93 o
  -3   2  11          0.03          0.00         5.95 o
  -2   2  11         32.06         32.48         3.47 o
  -1   2  11         10.87         10.40         2.50 o
   0   2  11          1.52          1.65         5.83 o
   1   2  11         55.09         51.25         4.04 o
   2   2  11         42.00         40.84         3.60 o
   3   2  11          0.57          4.61         7.77 o
   4   2  11          0.04          1.80         2.44 o
   5   2  11          2.05          4.23         6.69 o
   6   2  11          4.27          3.44         7.16 o
  -7   3  11          0.54         -1.13         8.22 o
  -6   3  11          4.33         -5.23         7.32 o
  -5   3  11          8.22         10.26         2.92 o
  -4   3  11        101.76        107.13         5.47 o
  -3   3  11         25.81         32.91         3.46 o
  -2   3  11          1.11          3.56         2.27 o
  -1   3  11         14.07         12.09         2.91 o
   0   3  11         20.24         21.31         3.23 o
   1   3  11        111.36        100.58         5.38 o
   2   3  11          9.23         11.36         2.63 o
   3   3  11          0.04         -2.83         5.90 o
   4   3  11          1.77          4.02         7.65 o
   5   3  11          1.31          1.08         7.56 o
  -6   4  11          3.42         -9.68        10.04 o
  -5   4  11          1.08          5.71         2.81 o
  -4   4  11          5.32         -0.95         7.32 o
  -3   4  11          4.61          4.71         2.69 o
  -2   4  11          9.31         -7.97         7.97 o
  -1   4  11          0.54         -0.87         5.99 o
   0   4  11         34.40         37.88         3.53 o
   1   4  11          0.16         -6.76         6.76 o
   2   4  11         39.00         43.91         4.03 o
   3   4  11          0.08          1.95         5.51 o
   4   4  11          0.38         -4.14         6.87 o
   5   4  11          9.55         19.79         3.26 o
  -6   5  11          6.29         -4.46         6.87 o
  -5   5  11          2.89         -6.28         8.10 o
  -4   5  11          0.59         -0.17         2.77 o
  -3   5  11          1.46         -6.52         6.52 o
  -2   5  11          5.77          6.94         2.74 o
  -1   5  11         11.98         14.17         3.22 o
   0   5  11         15.15         16.66         3.09 o
   1   5  11          0.15         -6.06         6.06 o
   2   5  11          0.01          0.97         5.38 o
   3   5  11          0.01          0.00         5.55 o
   4   5  11          1.23          3.22         6.71 o
   5   5  11          8.10         13.77         3.51 o
  -5   6  11          0.00          5.47         7.00 o
  -4   6  11          2.79          1.04         8.12 o
  -3   6  11          0.22          2.00         6.16 o
  -2   6  11          0.53          2.92         6.08 o
  -1   6  11          4.95          0.00         6.23 o
   0   6  11          0.30         -1.93         6.54 o
   1   6  11          2.50         -2.95         7.42 o
   2   6  11          7.89         -4.06         7.17 o
   3   6  11          1.95          1.06         5.90 o
   4   6  11         23.31         36.23         4.20 o
  -5   7  11          3.23          4.59         7.79 o
  -4   7  11          0.21          0.00         7.58 o
  -3   7  11          0.12          1.05         7.38 o
  -2   7  11          0.86          5.15         7.06 o
  -1   7  11          4.33         -7.95         7.95 o
   0   7  11          3.00          2.04         6.29 o
   1   7  11          0.59          0.00         7.63 o
   2   7  11          0.07         -6.42         7.42 o
   3   7  11          0.34          3.53         2.58 o
  -3   8  11          9.41         10.82         3.53 o
  -2   8  11          0.65         -8.33         8.33 o
  -1   8  11          0.54         -8.86         8.86 o
   0   8  11          5.97         -1.09         7.90 o
   1   8  11         10.14         19.48         3.14 o
   2   8  11          2.94          5.48         3.03 o
  -1   9  11          4.57          2.31         3.53 o
  -6   0  12          1.37          1.10         7.20 o
  -4   0  12          1.73          3.42         2.66 o
  -2   0  12          6.02          7.30         2.79 o
   0   0  12         12.13         14.34         2.74 o
   2   0  12          9.57         13.25         3.07 o
   4   0  12          0.67          3.20         2.75 o
  -6   1  12          0.92          9.00         2.55 o
  -5   1  12         14.77         20.53         3.38 o
  -4   1  12          1.82         -0.49         2.49 o
  -3   1  12         14.97         14.60         2.97 o
  -2   1  12         23.74         18.34         3.53 o
  -1   1  12         30.99         27.79         3.48 o
   0   1  12         11.28         11.08         3.26 o
   1   1  12         50.59         47.84         4.38 o
   2   1  12          0.94         -3.85         6.38 o
   3   1  12          0.38          4.04         6.38 o
   4   1  12          2.99         -7.94         7.94 o
   5   1  12          3.63          5.73         7.34 o
  -6   2  12          0.96         -6.69         7.23 o
  -5   2  12          0.10          0.00         6.29 o
  -4   2  12          2.89          4.97         2.57 o
  -3   2  12         39.05         38.04         3.97 o
  -2   2  12         13.21          0.93         7.61 o
  -1   2  12          3.57          3.83         2.86 o
   0   2  12          0.20          2.00         2.67 o
   1   2  12          2.62          2.83         2.75 o
   2   2  12          1.58          1.95         6.90 o
   3   2  12          3.60          9.88         2.56 o
   4   2  12          3.62          3.25         8.18 o
  -6   3  12          0.14         -5.68         7.45 o
  -5   3  12          2.83         -8.35         8.35 o
  -4   3  12         23.69         23.71         3.58 o
  -3   3  12          3.18          8.46         2.51 o
  -2   3  12         26.91         28.39         3.74 o
  -1   3  12          3.97          4.71         6.85 o
   0   3  12         16.06         11.34         3.43 o
   1   3  12         15.08         12.05         3.23 o
   2   3  12          2.77          0.17         3.13 o
   3   3  12          0.29         -1.91         2.93 o
   4   3  12          3.27          9.76         2.99 o
  -5   4  12          0.06         -1.28         3.07 o
  -4   4  12          9.31          5.23         3.34 o
  -3   4  12          0.34          0.00         8.18 o
  -2   4  12          0.90         -8.62         8.62 o
  -1   4  12          0.93          3.40         2.59 o
   0   4  12          4.23          4.88         7.87 o
   1   4  12          6.76          4.47         3.08 o
   2   4  12          4.01          7.19         2.99 o
   3   4  12          0.77          2.68         2.92 o
   4   4  12         19.65         38.78         4.35 o
  -5   5  12          5.42         13.08         3.23 o
  -4   5  12          8.61          5.97         3.53 o
  -3   5  12          1.62         -7.90         7.90 o
  -2   5  12          6.49          5.11         7.00 o
  -1   5  12          0.90          4.04         2.74 o
   0   5  12          8.58          1.35         3.30 o
   1   5  12          0.11         -3.10         5.93 o
   3   5  12          9.50         13.35         3.24 o
  -4   6  12          0.63         -7.59         7.59 o
  -3   6  12          0.04          4.37         5.78 o
  -2   6  12          2.44          2.14         6.59 o
  -1   6  12          9.09         11.64         3.20 o
   0   6  12          1.58          4.42         2.64 o
   1   6  12          1.32         -2.16         7.79 o
   2   6  12          3.26          1.85         3.07 o
  -3   7  12          3.86         -8.59         8.59 o
  -2   7  12          2.89          3.56         3.18 o
  -1   7  12          0.04        -16.74        16.74 o
   0   7  12          0.07          0.00         6.70 o
   1   7  12          0.26         -5.68         8.42 o
  -5   0  13          1.40         -7.15         7.15 o
  -3   0  13          0.16          3.12         6.50 o
  -1   0  13          1.65         -1.85         2.79 o
   1   0  13         41.27         50.19         4.37 o
   3   0  13         29.63         45.98         4.29 o
  -5   1  13          3.30         -4.54         9.36 o
  -4   1  13          7.56          2.17         7.66 o
  -3   1  13          1.15         -2.09         7.09 o
  -2   1  13          1.85          2.04         6.77 o
  -1   1  13          0.07         -5.06         6.63 o
   0   1  13          0.62         -2.03         7.74 o
   1   1  13          0.07          0.00         7.18 o
   2   1  13          5.16          1.07         7.01 o
   3   1  13          0.16         -0.56         3.04 o
  -5   2  13          0.27         -6.88         7.95 o
  -4   2  13          0.30          1.10         6.10 o
  -3   2  13          4.20          2.12         5.98 o
  -2   2  13          0.00         -7.31         7.31 o
  -1   2  13          0.36         -4.10         6.32 o
   0   2  13          2.08          0.00         7.13 o
   1   2  13         11.60         19.58         3.60 o
   2   2  13         13.58         20.56         3.45 o
   3   2  13         10.45         22.59         3.97 o
  -4   3  13          0.55          0.00         6.70 o
  -3   3  13          0.16          2.16         5.50 o
  -2   3  13          0.19         -4.22         7.00 o
  -1   3  13          2.15          0.52         3.21 o
   0   3  13          0.19          6.31         7.72 o
   1   3  13          0.01         -1.07         7.34 o
   2   3  13          0.14         -7.73         8.03 o
   3   3  13          5.37          6.71         3.51 o
  -4   4  13          4.20          1.72         3.23 o
  -3   4  13          0.11         -0.92         2.80 o
  -2   4  13          0.00         -6.42         6.42 o
  -1   4  13          2.03          4.30         7.30 o
   0   4  13          1.39          0.00         5.92 o
   1   4  13          1.37         -2.20         6.96 o
   2   4  13          1.76          2.46         3.31 o
  -3   5  13          0.81         -1.91         2.90 o
  -2   5  13          4.86          8.62         3.10 o
  -1   5  13          2.75          3.34         6.96 o
   0   5  13          0.04          3.17         2.81 o
   1   5  13          0.17         -0.76         3.13 o
  -2   0  14         18.04         25.56         3.98 o
   0   0  14         11.59          7.69         3.27 o
  -3   1  14          0.06         -2.31         7.30 o
  -2   1  14          1.76         -4.53         7.51 o
  -1   1  14          0.47         -4.49         6.93 o
   0   1  14          0.30         -5.65         7.41 o
   1   1  14          1.57          5.94         2.82 o
  -2   2  14          8.52          4.58         8.72 o
  -1   2  14          0.36          2.84         3.09 o
   0   2  14          2.64         -1.14         8.77 o
                                                
